# Supplementary material for: Do Peers See More in a Paper Than Its Authors?
Source: Adv Bioinformatics. 2012 Nov 27;2012:750214. doi: 10.1155/2012/750214 (PMC3514807; doi:10.1155/2012/750214)
Supplement: Supplementary file 1 — Supplement Material 1: Excel file with the manual annotation data. Supplement Material 2: Log file listing all the data used for the automatic annotation. Supplement Material 3: Annotation counts for all categories used in the automatic analysis. [file 750214.f1.xls]

## Sheet: all citances
PMID	8939603_abs		%	8939603_cit		%		11346650_abs		%	11346650_cit		%		11125146_abs		%	11125146_cit		%		11251070_abs		%	11251070_cit		%		11298456_abs		%	11298456_cit		%		11850621_abs		%	11850621_cit		%
Number of annotations	192			728				141			761				91			144				142			128				146			178				132			157
year	1996							2001							2000							2001							2001							2002
sentence number analysed	17			51/175				11			45/45				8			10/291				12			10 from 41				9			10/299				8			10 from 28
## PER CATEGORY ##
E (entities)		68	35.4167		265	36.4011			18	12.766		193	25.3614			21	23.0769		43	29.8611			47	33.0986		54	42.1875			37	25.3425		39	21.9101			30	22.7273		36	22.9299
F (function)		37	19.2708		149	20.467			49	34.7518		196	25.7556			35	38.4615		39	27.0833			38	26.7606		39	30.4688			50	34.2466		61	34.2697			38	28.7879		49	31.2102
D (dependancy)		29	15.1042		86	11.8132			20	14.1844		110	14.4547			14	15.3846		15	10.4167			11	7.74648		15	11.7188			23	15.7534		33	18.5393			19	14.3939		31	19.7452
X (characteristic)		7	3.64583		21	2.88462			7	4.96454		47	6.17608			7	7.69231		2	1.38889			12	8.4507		5	3.90625			10	6.84932		13	7.30337			21	15.9091		11	7.00637
L (location)		13	6.77083		55	7.55495			28	19.8582		117	15.3745			5	5.49451		20	13.8889			16	11.2676		10	7.8125			4	2.73973		8	4.49438			5	3.78788		4	2.54777
S (species)		16	8.33333		51	7.00549			4	2.83688		26	3.41656			4	4.3956		11	7.63889			3	2.11268		4	3.125			1	0.684932		3	1.68539			2	1.51515			0
T (time)		7	3.64583		20	2.74725			4	2.83688		12	1.57687			1	1.0989		8	5.55556			5	3.52113			0				0		1	0.561798			1	0.757576		2	1.27389
M (exp methods)		6	3.125		60	8.24176			1	0.70922		39	5.12484			1	1.0989		5	3.47222			9	6.33803		1	0.78125			6	4.10959		14	7.86517			5	3.78788		18	11.465
H (chemicals)		8	4.16667		21	2.88462			10	7.0922		18	2.36531			3	3.2967			0			1	0.704225			0			8	5.47945		6	3.37079			11	8.33333		6	3.82166
R (disorders)			0			0				0		3	0.394218				0			0				0			0			7	4.79452			0				0			0
## SPECIAL CASES ##
IDs with subtypes		70	36.4583		254	34.8901			53	37.5887		262	34.4284			20	21.978		42	29.1667			40	28.169		25	19.5313			57	39.0411		60	33.7079			36	27.2728		57	36.3057
IDs with opposite		2	1.04167		11	1.51099			1	0.70922		18	2.36531			1	1.0989		1	0.694444			3	2.11268		2	1.5625			4	2.73973		2	1.1236			3	2.27273		2	1.27389
Complex IDs		49	25.5208		138	18.956			10	7.0922		76	9.98686			6	6.59341		27	18.75			12	8.4507		21	16.4062			18	12.3288		25	14.0449			22	16.6667		28	17.8344
## DETAILED ##
	E1	17	8.85417	E1	64	8.79121		F17	8	5.67376	E1.6	40	5.25624		E6	7	7.69231	E6	13	9.02778		E3	18	12.6761	E3	15	11.7188		E2.a	11	7.53425	D1	13	7.30337		D1	8	6.06061	F18.s	11	7.00637
	E3	14	7.29167	E3	43	5.90659		F18.g1	7	4.96454	L3	24	3.15375		F1.b	6	6.59341	T1	5	3.47222		E2.S1	12	8.4507	E2	11	8.59375		E3.2	9	6.16438	E2.a	10	5.61798		E9	6	4.54545	D1	8	5.09554
	E2	9	4.6875	F6.b	32	4.3956		D4	6	4.25532	F6	23	3.02234		E3	6	6.59341	D2	5	3.47222		L2	6	4.22535	F1	9	7.03125		E1.2	8	5.47945	F18.s	8	4.49438		F18.s	6	4.54545	D2	7	4.4586
	F12	9	4.6875	E2	27	3.70879		F18	6	4.25532	F12	22	2.89093		F5	6	6.59341	E1	5	3.47222		F2	5	3.52113	F2	7	5.46875		F2	6	4.10959	F4	6	3.37079		F13	6	4.54545	E1.25a	5	3.18471
	F6.b	8	4.16667	D8	20	2.74725		D2	5	3.5461	F18.s	20	2.62812		D2	5	5.49451	F5.s	4	2.77778		T1	4	2.8169	F6	5	3.90625		E4	6	4.10959	F18	6	3.37079		E4	5	3.78788	F7	5	3.18471
	D9	8	4.16667	M1	19	2.60989		F18.s	5	3.5461	M1	19	2.49671		E1	5	5.49451	F3	4	2.77778		F3	4	2.8169	E1	4	3.125		D2	6	4.10959	D6	5	2.80899		E12	5	3.78788	M4.X2	4	2.54777
	F1,H2.F1	7	3.64583	E4.6	18	2.47253		L4.n	4	2.83688	E6.a,E6.a.E2.2	19	2.49671		F2	4	4.3956	F2	4	2.77778		E1.S1	4	2.8169	F3	3	2.34375		H1,H1.F11	5	3.42466	F8	4	2.24719		X11	4	3.0303	D6	3	1.91083
	H2,H2.F1	7	3.64583	F12	15	2.06044		L1.c	4	2.83688	D2	19	2.49671		F5.g2	4	4.3956	F5	4	2.77778		F18.m	4	2.8169	D6	3	2.34375		F11,H1.F11	5	3.42466	F3	4	2.24719		L2	4	3.0303	M1	3	1.91083
	T3	5	2.60417	T1	13	1.78571		E1.6.S1	4	2.83688	D1	16	2.1025		S6	4	4.3956	E7	3	2.08333		D4	4	2.8169	L2	3	2.34375		D1	5	3.42466	F2	4	2.24719		E3	4	3.0303	F6	3	1.91083
	D15	5	2.60417	F1	13	1.78571		L2	4	2.83688	L6	12	1.57687		F2,H1.F2	3	3.2967	E2	3	2.08333		F18	4	2.8169	D1	3	2.34375		F18.s	4	2.73973	M2	4	2.24719		H3.X1.H1.F8	3	2.27273	E12	3	1.91083
	E3,E3.S1	5	2.60417	E8	12	1.64835		L6	4	2.83688	E2	11	1.44547		L4	3	3.2967	M1	3	2.08333		E2	3	2.11268	E5	3	2.34375		F13	4	2.73973	M3.X5	4	2.24719		E6	3	2.27273	L1	2	1.27389
	F1	5	2.60417	S3	11	1.51099		T1	3	2.12766	X3	10	1.31406		H1,H1.F2	3	3.2967	E3	3	2.08333		E4.2	3	2.11268	E2.a	2	1.5625		M3.X5	4	2.73973	E3.2	3	1.68539		D5	3	2.27273	F15	2	1.27389
	D8	4	2.08333	F6.a	11	1.51099		X5	3	2.12766	E9	10	1.31406		F5.s	2	2.1978	L6	3	2.08333		M1	3	2.11268	E4	2	1.5625		X2	3	2.05479	X2	3	1.68539		F7	3	2.27273	M8	2	1.27389
	E3.2.S1	4	2.08333	F1,H2.F1	11	1.51099		E1.6	3	2.12766	E2.2,E6.a.E2.2	9	1.18265		F7	2	2.1978	L5.45	2	1.38889		F6	3	2.11268	F1.o	2	1.5625		F1	3	2.05479	F9,H1.F9	3	1.68539		X2,M4.X2	3	2.27273	E10.f	2	1.27389
	E10	4	2.08333	H2,H2.F1	11	1.51099		E6	3	2.12766	F1	9	1.18265		F9	2	2.1978	F15	2	1.38889		F18.I	3	2.11268	L3,L3.S2	2	1.5625		F4	3	2.05479	D9	3	1.68539		M4,M4.X2	3	2.27273	E7	2	1.27389
	M10	3	1.5625	S1	10	1.37363		L4.s	3	2.12766	L1.c	8	1.05125		D6	2	2.1978	L3,L3.S2.L2	2	1.38889		L8,L9.L8.S1	2	1.40845	F10	2	1.5625		D3	3	2.05479	H1,H1.F9	3	1.68539		H1,H1.F11	2	1.51515	D8	2	1.27389
	S1,E3.S1	3	1.5625	E10	10	1.37363		F2	3	2.12766	D15	8	1.05125		X4	2	2.1978	L5.49	2	1.38889		X6	2	1.40845	D2	2	1.5625		F15	2	1.36986	E12	3	1.68539		X9	2	1.51515	E3	2	1.27389
	L2	3	1.5625	D1	9	1.23626		D1	3	2.12766	L1.n	8	1.05125		X6	1	1.0989	S2,L3.S2.L2	2	1.38889		X9	2	1.40845	D3	2	1.5625		R5	2	1.36986	D3	3	1.68539		H1,H1.F10	2	1.51515	D11	2	1.27389
	S1,L8.L7.S1	2	1.04167	E13	9	1.23626		F6	3	2.12766	F4	8	1.05125		E13	1	1.0989	T3	2	1.38889		M2	2	1.40845	D8	2	1.5625		R2	2	1.36986	E3.1	3	1.68539		E1.25a	2	1.51515	D7	2	1.27389
	E1,E1.E9	2	1.04167	F2	9	1.23626		F9.L3.F12	3	2.12766	E5	8	1.05125		X8	1	1.0989	L2,L3.S2.L2	2	1.38889		X8	2	1.40845	F12	2	1.5625		D11	2	1.36986	X6	2	1.1236		F9	2	1.51515	M2	2	1.27389
	S3,E3.S3	2	1.04167	D9	9	1.23626		F11	3	2.12766	F7	7	0.919842		E8	1	1.0989	F5,F5.S3	2	1.38889		L9,L9.L8.S1	2	1.40845	E13,F5.E13	2	1.5625		L6	2	1.36986	F15	2	1.1236		F1	2	1.51515	X8	2	1.27389
	D6	2	1.04167	F7.c	8	1.0989		D17	3	2.12766	D7.o	7	0.919842		F21	1	1.0989	D8	2	1.38889		S1,L9.L8.S1	2	1.40845	S1,E1.S1	1	0.78125		F23	2	1.36986	E9	2	1.1236		F23	2	1.51515	E4	2	1.27389
	S3,E3.1.S3	2	1.04167	D11	7	0.961538		S1	2	1.41844	S5	7	0.919842		T1	1	1.0989	F1.b	2	1.38889		F3.d	2	1.40845	E2.g	1	0.78125		F18	2	1.36986	H1,H1.F11	2	1.1236		F11,H1.F11	2	1.51515	E9,F13.E9	2	1.27389
	F17	2	1.04167	S4	7	0.961538		L1.n	2	1.41844	F18.g1	7	0.919842		X5	1	1.0989	D5	2	1.38889		F1	2	1.40845	F7,F7.F1	1	0.78125		F6.o	2	1.36986	L2	2	1.1236		F10,H1.F10	2	1.51515	F9	2	1.27389
	D10	2	1.04167	E3.S1	6	0.824176		E9	2	1.41844	F11	7	0.919842		D9	1	1.0989	L7,S4.L7	2	1.38889		F14	2	1.40845	L4,F2.L4	1	0.78125		F20	2	1.36986	M1	2	1.1236		F20	2	1.51515	F1	2	1.27389
	E3.1,E3.1.S3	2	1.04167	F13	6	0.824176		F7	2	1.41844	T1	6	0.788436		F5.g1	1	1.0989	F7	2	1.38889		L7	2	1.40845	E8	1	0.78125		F12	2	1.36986	D8	2	1.1236		S1	1	0.757576	F13,F13.E9	2	1.27389
	X10	2	1.04167	E4.S1.6	6	0.824176		F1	2	1.41844	F3	6	0.788436		F10	1	1.0989	S4,S4.L7	2	1.38889		E16	2	1.40845	E2.a,L6.E2.a	1	0.78125		F16	1	0.684932	E7,F1.E7	2	1.1236		X6	1	0.757576	F18	2	1.27389
	L7,L8.L7.S1	2	1.04167	E3.S1.2	6	0.824176		S2	2	1.41844	F17	6	0.788436		X3	1	1.0989	F4	2	1.38889		E15	1	0.704225	L1	1	0.78125		R1	1	0.684932	D11	2	1.1236		L1	1	0.757576	E9.f	2	1.27389
	E1,E1.S1	2	1.04167	F17	5	0.686813		H2.45	2	1.41844	E6.a	6	0.788436		F3	1	1.0989	E12	2	1.38889		L8,L9.L8	1	0.704225	D5	1	0.78125		L3,L3.S3	1	0.684932	F17	2	1.1236		F15	1	0.757576	F5	2	1.27389
	L8	2	1.04167	F19	5	0.686813		E26	2	1.41844	F18.g2	6	0.788436		D3	1	1.0989	F13	2	1.38889		F15	1	0.704225	E9	1	0.78125		D13	1	0.684932	F13	2	1.1236		D13	1	0.757576	E1.45	2	1.27389
	E3.1.S1	2	1.04167	L9	5	0.686813		L3	2	1.41844	F23	6	0.788436		M4	1	1.0989	E1.h	2	1.38889		F21	1	0.704225	F2,F2.X2	1	0.78125		F21	1	0.684932	M4	2	1.1236		F8,H1.F8,H3.X1.H1.F8	1	0.757576	E5	2	1.27389
	L8,L8.L7.S1	2	1.04167	S1,L8.L7.S1	4	0.549451		E1.6.d4.S1	2	1.41844	D4	6	0.788436		E14	1	1.0989	E1,E1.S1	2	1.38889		E18	1	0.704225	L5,E13.L5	1	0.78125		R3	1	0.684932	S2	2	1.1236		H1,H1.F8	1	0.757576	F16	1	0.636943
	D2.a	2	1.04167	L2	4	0.549451		X6	1	0.70922	X2	6	0.788436		F1.a	1	1.0989	D4	2	1.38889		T2	1	0.704225	F7	1	0.78125		R4	1	0.684932	F11,H1.F11	2	1.1236		F21	1	0.757576	X6	1	0.636943
		1	0.520833	F24	4	0.549451		D7.o	1	0.70922	F2	6	0.788436		X7	1	1.0989		1	0.694444		D6	1	0.704225	E11	1	0.78125		F3	1	0.684932	E10	2	1.1236		T1	1	0.757576	E8	1	0.636943
	S1	1	0.520833	M3	4	0.549451		X18	1	0.70922	D8	6	0.788436		D11	1	1.0989	S1	1	0.694444		X11	1	0.704225	E7	1	0.78125		E3.2.E17	1	0.684932	L3	2	1.1236		E18	1	0.757576	F8,H1.F8,H3.X1.H1.F8	1	0.636943
	X6	1	0.520833	L6	4	0.549451		H2.54	1	0.70922	L5	6	0.788436		D1	1	1.0989	F16	1	0.694444		D8	1	0.704225	X5	1	0.78125		D15	1	0.684932	S1	1	0.561798		D6	1	0.757576	E9	1	0.636943
	E13	1	0.520833	L6,F1.L6	4	0.549451		H11	1	0.70922	S2	6	0.788436		L7	1	1.0989	E8	1	0.694444		F16,H1.F16	1	0.704225	F8	1	0.78125		D6	1	0.684932	F16	1	0.561798		H1,H1.F8,H3.X1.H1.F8	1	0.757576	H1,H1.F8	1	0.636943
	E3.S1	1	0.520833	M10.M8	4	0.549451		E11	1	0.70922	F18	6	0.788436		D7	1	1.0989	E9,E9.L7	1	0.694444		M3	1	0.704225	E6	1	0.78125		D14	1	0.684932	E3.2,E3.2.E15	1	0.561798		D14	1	0.757576	T1	1	0.636943
	D13	1	0.520833	L8,L8.L7.S1	4	0.549451		H3	1	0.70922	X6	5	0.65703		F20	1	1.0989	E9	1	0.694444		L10	1	0.704225	E7,E7.E11	1	0.78125		F24	1	0.684932	E13	1	0.561798		M1	1	0.757576	E6	1	0.636943
	M19	1	0.520833	D12.o	4	0.549451		F6,L4.s.F6	1	0.70922	F6,L4.s.F6	5	0.65703		L3	1	1.0989	F8	1	0.694444		S1,E2.S1	1	0.704225	F9	1	0.78125		M3	1	0.684932	F2,F1.F2	1	0.561798		F2	1	0.757576	M5,M5.X3	1	0.636943
	F26	1	0.520833	D6	4	0.549451		H2	1	0.70922	L4.s,L4.s.F6	5	0.65703		D10	1	1.0989	L7,E9.L7	1	0.694444		D7	1	0.704225	X3	1	0.78125		S3,L3.S3	1	0.684932	E8	1	0.561798		D8	1	0.757576	E2	1	0.636943
	D18	1	0.520833	D16	4	0.549451		H2.74	1	0.70922	T2	5	0.65703		D6.o	1	1.0989	T2	1	0.694444		F17	1	0.704225	X2,F2.X2	1	0.78125		F6	1	0.684932	L1	1	0.561798		F24	1	0.757576	T2	1	0.636943
	T1	1	0.520833	L7,L8.L7.S1	4	0.549451		T3	1	0.70922	D7	5	0.65703					S3,F5.S3	1	0.694444		D10	1	0.704225	E1.S1	1	0.78125		D7	1	0.684932	F1,F1.F7	1	0.561798		D11	1	0.757576	H1,H1.F8,H3.X1.H1.F8	1	0.636943
	E9,E9.S1	1	0.520833	M4	4	0.549451		X12	1	0.70922	L4.n	5	0.65703					E3.2	1	0.694444		M5	1	0.704225	S3	1	0.78125		E1.2m	1	0.684932	E1.7	1	0.561798		X1,H3.X1.H1.F8	1	0.757576	E14	1	0.636943
	E3,E3.E9	1	0.520833	D12	4	0.549451		E28	1	0.70922	D20	5	0.65703					D6	1	0.694444		E17	1	0.704225	F4	1	0.78125		F17	1	0.684932	F7,F1.F7	1	0.561798		F6	1	0.757576	L2	1	0.636943
	F27	1	0.520833	X6	3	0.412088		X3	1	0.70922	L4.d	5	0.65703					S3,S3.L7	1	0.694444		F7	1	0.704225	E12	1	0.78125		H1,H1.F21	1	0.684932	E6	1	0.561798		D7	1	0.757576	F2	1	0.636943
	F25	1	0.520833	M10	3	0.412088		F3	1	0.70922	L2	4	0.525624					X1	1	0.694444		D9	1	0.704225	E1,E1.S1	1	0.78125		F21,H1.F21	1	0.684932	F1,F1.F5	1	0.561798		H3,H3.X1.H1.F8	1	0.757576	F12,F12.E15	1	0.636943
	S5,S5.X2	1	0.520833	D13	3	0.412088		L4.s,L4.s.F6	1	0.70922	E3	4	0.525624					E8,F3.E8	1	0.694444		F1.o	1	0.704225	E14	1	0.78125		X13	1	0.684932	L3.a	1	0.561798		E19	1	0.757576	E17,F13.E17	1	0.636943
	S1,L2.L12.S1	1	0.520833	E7	3	0.412088		D3	1	0.70922	F9.L3.F12	4	0.525624					X2	1	0.694444		X10	1	0.704225	X1	1	0.78125		D16	1	0.684932	F5,F1.F5	1	0.561798		D10	1	0.757576	X1,H3.X1.H1.F8	1	0.636943
	T2	1	0.520833	T3	3	0.412088		F9,F9.L3.F12	1	0.70922	F13	4	0.525624					S5	1	0.694444		X12	1	0.704225	L4	1	0.78125		X5,M3.X5	1	0.684932	T2	1	0.561798		H1,E13.H1	1	0.757576	X9	1	0.636943
	S3	1	0.520833	L2,L3.L2	3	0.412088		L3,F9.L3.F12	1	0.70922	F5.c	4	0.525624					F1.c	1	0.694444		L5	1	0.704225	S2,L3.S2	1	0.78125		X15	1	0.684932	E1.2	1	0.561798		X13	1	0.757576	H3,H3.X1.H1.F8	1	0.636943
	E3.2	1	0.520833	D13.o	3	0.412088		H1,H1.F4	1	0.70922	L4.s	4	0.525624					M3	1	0.694444		H1,H1.F16	1	0.704225	F5,F5.E13	1	0.78125		F7	1	0.684932	X11	1	0.561798		E12.E3	1	0.757576	F17	1	0.636943
	D13.o	1	0.520833	F7.a	3	0.412088		M1	1	0.70922	E1.6.S1	4	0.525624					D7	1	0.694444		E1	1	0.704225	M1	1	0.78125		F9,H1.F9	1	0.684932	E14	1	0.561798		X15	1	0.757576	D10	1	0.636943
	L12,L2.L12.S1	1	0.520833	X8	3	0.412088		F12,F9.L3.F12	1	0.70922	E1.6w	4	0.525624					M2	1	0.694444		M4	1	0.704225	E9,E9.E11	1	0.78125		H1,H1.F9	1	0.684932	X1	1	0.561798		X12.o	1	0.757576	H1,E13.H1	1	0.636943
	F2	1	0.520833	E3.S1.1	3	0.412088		D8	1	0.70922	D16	4	0.525624					S1,E1.S1	1	0.694444		L9,L9.L8	1	0.704225	E13,E13.L5	1	0.78125		X12	1	0.684932	F1,F1.E7	1	0.561798		X10	1	0.757576	X3,M5.X3	1	0.636943
	F7.a	1	0.520833	E12	3	0.412088		F17	1	0.70922	E11	4	0.525624					E2,E2.S2.L1	1	0.694444		X4.o	1	0.704225	L6,L6.E2.a	1	0.78125		F9	1	0.684932	L6	1	0.561798		X12	1	0.757576	H1,H1.F10	1	0.636943
	S6	1	0.520833	E7.E3.S1.1	3	0.412088		L11,L4.n	1	0.70922	D3	4	0.525624					F3,F3.E8	1	0.694444		M6	1	0.704225	F1,F7.F1	1	0.78125		M3,M3.X5	1	0.684932	D7	1	0.561798		X13.o	1	0.757576	D5	1	0.636943
	D11	1	0.520833	E8,E8S1	3	0.412088		F4,H1.F4	1	0.70922	F18.m	4	0.525624					E4	1	0.694444		X7	1	0.704225	S1,E2.S1	1	0.78125		H1.g	1	0.684932	X9	1	0.561798		F21.X12	1	0.757576	E15,F12.E15	1	0.636943
	L13	1	0.520833	T4	3	0.412088		F17,L4.n	1	0.70922	L4.m	4	0.525624					E11	1	0.694444		X4	1	0.704225	D4	1	0.78125		X16	1	0.684932	D10	1	0.561798		D2	1	0.757576	F18.g1	1	0.636943
	X10.o	1	0.520833	S5,S5.X2	3	0.412088		H2.106	1	0.70922	E15	3	0.394218					L3,L3.L7	1	0.694444		F19	1	0.704225	X4	1	0.78125		X14	1	0.684932	M5	1	0.561798		E13,E13.H1	1	0.757576	E17	1	0.636943
	F6.a	1	0.520833	D15	3	0.412088		L4.m	1	0.70922	L11	3	0.394218					F9	1	0.694444		D1	1	0.704225	D7	1	0.78125		F22	1	0.684932	X8	1	0.561798		M4	1	0.757576	E11	1	0.636943
	S1,E1.S1	1	0.520833	S1,L8.S1	3	0.412088		L3,L4.n	1	0.70922	E22	3	0.394218					F10	1	0.694444		F20	1	0.704225	F11	1	0.78125		X6.o	1	0.684932	X5,M3.X5	1	0.561798		X16	1	0.757576	F18.g2	1	0.636943
	E3,E3.S3	1	0.520833	F1,F1.L6	3	0.412088		H6	1	0.70922	F21	3	0.394218					L1,E2.S2.L1	1	0.694444		D12	1	0.704225	E2,E2.S1	1	0.78125		F5	1	0.684932	F15,F15.E4	1	0.561798		S2	1	0.757576	X5	1	0.636943
	X13	1	0.520833	X2,S5.X2	3	0.412088					D21	3	0.394218					D3	1	0.694444		F2.X9.o	1	0.704225					L3	1	0.684932	E4	1	0.561798		X17	1	0.757576	D9	1	0.636943
	L2,L2.L12.S1	1	0.520833	D2.a	3	0.412088					H2	3	0.394218					S2,E2.S2.L1	1	0.694444		E2,E2.S1	1	0.704225					D17	1	0.684932	F7	1	0.561798		X7.o	1	0.757576	H2	1	0.636943
	M18	1	0.520833	F3,H2.F3	2	0.274725					F19	3	0.394218					L4	1	0.694444									E16	1	0.684932	E11	1	0.561798		F22	1	0.757576	F13,F13.E17	1	0.636943
	H2	1	0.520833	L1	2	0.274725					X6.o	3	0.394218					F1.a	1	0.694444									F4.o	1	0.684932	E2.s	1	0.561798		X14	1	0.757576	F11,F11.E15	1	0.636943
	E9,E3.E9	1	0.520833	E3.2	2	0.274725					E1.6p	3	0.394218					S2	1	0.694444												F18.g2	1	0.561798		F8,H1.F8	1	0.757576	D5.o	1	0.636943
	L5	1	0.520833	M17	2	0.274725					E8.E17	3	0.394218					F18.o	1	0.694444												H1	1	0.561798		E1.45	1	0.757576	F4	1	0.636943
	X2,S5.X2	1	0.520833	E3,E3.S1	2	0.274725					E6	3	0.394218					L7,S3.L7	1	0.694444												X10	1	0.561798		F11	1	0.757576	F13	1	0.636943
	X14	1	0.520833	E4.6,E4.S1.6	2	0.274725					E14	3	0.394218					D1	1	0.694444												F9	1	0.561798		F12	1	0.757576	D3	1	0.636943
	M10.M8	1	0.520833	L4,L4.D2.a	2	0.274725					S6	3	0.394218					E10	1	0.694444												L3.b	1	0.561798					F18.m	1	0.636943
	D1	1	0.520833	E17	2	0.274725					L12	3	0.394218					L7,L3.L7	1	0.694444												F10	1	0.561798					M4	1	0.636943
	S1,E9.S1	1	0.520833	E3,E3.E9.S3	2	0.274725					D5	3	0.394218					F19	1	0.694444												M3,M3.X5	1	0.561798					E13,E13.H1	1	0.636943
	D12	1	0.520833	H2	2	0.274725					E1.6t	3	0.394218					F11	1	0.694444												E3.2.S1	1	0.561798					X3,M4.X3	1	0.636943
				M15	2	0.274725					X17	3	0.394218					L3	1	0.694444												D2	1	0.561798					X2,M4.X2	1	0.636943
				F7.b	2	0.274725					D12	3	0.394218					F12	1	0.694444												E4,F15.E4	1	0.561798					M6	1	0.636943
				E1.S1	2	0.274725					F5.b	3	0.394218					E5	1	0.694444												F1,F1.F2	1	0.561798					X7	1	0.636943
				E5,E5.E10	2	0.274725					E16	3	0.394218																			F19	1	0.561798					M4,M4.X2	1	0.636943
				F5	2	0.274725					E13.5	2	0.262812																			X4	1	0.561798					F3,M3.F3	1	0.636943
				D17	2	0.274725					R1	2	0.262812																			D4	1	0.561798					M4,M4.X3	1	0.636943
				L8,L8.S1	2	0.274725					H3	2	0.262812																			X6.o	1	0.561798					F19	1	0.636943
				D2.a,L4.D2.a	2	0.274725					D18	2	0.262812																			F6.o	1	0.561798					D4	1	0.636943
				M9	2	0.274725					E7	2	0.262812																			F20	1	0.561798					X4	1	0.636943
				L3,L3.L2	2	0.274725					E13.k1	2	0.262812																			D12	1	0.561798					F10,H1.F10	1	0.636943
				E18	2	0.274725					L6.s	2	0.262812																			F11	1	0.561798					F8,H1.F8	1	0.636943
				M14.M8	2	0.274725					X11	2	0.262812																			F12	1	0.561798					F6.o	1	0.636943
				D2.c	2	0.274725					D14	2	0.262812																			E5	1	0.561798					M3,M3.F3	1	0.636943
				F6.b,M11.F6.b	2	0.274725					F12,F9.L3.F12	2	0.262812																			E15,E3.2.E15	1	0.561798					M7	1	0.636943
				D2.b,H1.D2.b	2	0.274725					F24	2	0.262812																										D12	1	0.636943
				M4,F1M4	2	0.274725					E2.2	2	0.262812																										F11	1	0.636943
				H1,H1.D2.b	2	0.274725					M3	2	0.262812																										L3	1	0.636943
				L12	2	0.274725					D11	2	0.262812																										E15,F11.E15	1	0.636943
				D10	2	0.274725					E6.a,,E6.a.E2.2	2	0.262812																										E16	1	0.636943
				M11,M11.F6.b	2	0.274725					X9	2	0.262812
				H2,H2.F3	2	0.274725					E4	2	0.262812
				E3.S4.2	2	0.274725					F9	2	0.262812
				X10	2	0.274725					E20	2	0.262812
				M3,M5.M3	2	0.274725					E12	2	0.262812
				E7.E3.S1.2	2	0.274725					L3,F9.L3.F12	2	0.262812
				S2	2	0.274725					X7	2	0.262812
				L8	2	0.274725					L4.dwb	2	0.262812
				M6	2	0.274725					F12,F12.L3	2	0.262812
				M16	2	0.274725					H10	2	0.262812
				M4,F1.M4	2	0.274725					E13.g5	2	0.262812
				F18	2	0.274725					M11	2	0.262812
				L3	2	0.274725					D17	2	0.262812
				E5	2	0.274725					S1	2	0.262812
				F16	1	0.137363					S5,L2.S5	2	0.262812
				E15	1	0.137363					E21	2	0.262812
				S3,E3.E9.S3	1	0.137363					E13.k2	2	0.262812
				L11	1	0.137363					E2.2,,E6.E2.2	2	0.262812
				F2,F1.F2	1	0.137363					E18	2	0.262812
				E3.5	1	0.137363					L2,L2.S5	2	0.262812
				F15	1	0.137363					D6	2	0.262812
				M8	1	0.137363					F9,F9.L3.F12	2	0.262812
				E7,E7.E3.S2.2	1	0.137363					L3,F12.L3	2	0.262812
				F21	1	0.137363					D19	2	0.262812
				H3	1	0.137363					H4	2	0.262812
				D18	1	0.137363					M2	2	0.262812
				E3,E3.E9	1	0.137363					H5	2	0.262812
				X3	1	0.137363					L4.dwa	2	0.262812
				E13,E13.E10	1	0.137363					X5	2	0.262812
				T2	1	0.137363					M13	2	0.262812
				M13.M8	1	0.137363					F4.T3	2	0.262812
				X1	1	0.137363					F5.a	2	0.262812
				S1F1	1	0.137363					M4	2	0.262812
				H2,E10.E13.H2	1	0.137363					L8	2	0.262812
				S1,E1.S1.E9	1	0.137363					M6	2	0.262812
				E17,E17.X4	1	0.137363					F20	2	0.262812
				L7,L7.L8	1	0.137363					F6.o	2	0.262812
				D7	1	0.137363					F16	1	0.131406
				X9	1	0.137363					L4.g	1	0.131406
				E3.S1.5	1	0.137363					M10	1	0.131406
				E9,E3.E9	1	0.137363					M14,L4.s.M14	1	0.131406
				E3.2,E7.E3.S2.2	1	0.137363					E8	1	0.131406
				E10,E10.E13.H2	1	0.137363					F15	1	0.131406
				L2E4.S1.6	1	0.137363					D13	1	0.131406
				E2,E2.X4	1	0.137363					M8	1	0.131406
				S1,L1.S1	1	0.137363					E13.7	1	0.131406
				X4,E2.X4	1	0.137363					D24	1	0.131406
				F23	1	0.137363					H9	1	0.131406
				F1,F1.F2	1	0.137363					E13.2t	1	0.131406
				F1,E13.F1	1	0.137363					M5,L4.s.M5	1	0.131406
				X4	1	0.137363					T3	1	0.131406
				E3.1	1	0.137363					D18.o	1	0.131406
				E9,E3.E9.S3	1	0.137363					F27	1	0.131406
				X6.o	1	0.137363					E13.49	1	0.131406
				M7	1	0.137363					E23.1	1	0.131406
				X4.o,H2.X4.o	1	0.137363					E27	1	0.131406
				L2,L2.S1.L10	1	0.137363					E1.64	1	0.131406
				E13,E13.F1	1	0.137363					L4.r	1	0.131406
				F1,F1M4	1	0.137363					S4,L2.S4	1	0.131406
				E9	1	0.137363					S4	1	0.131406
				L1,L1.S1	1	0.137363					E1.25	1	0.131406
				S1,E3.S1	1	0.137363					L13	1	0.131406
				L10,L2.S1.L10	1	0.137363					E19	1	0.131406
				L4.D2.a	1	0.137363					H1.c	1	0.131406
				E6	1	0.137363					L4.rz	1	0.131406
				M12	1	0.137363					H6	1	0.131406
				E3.2,E3.S1.E9.2	1	0.137363					M5	1	0.131406
				L2,L2.L10	1	0.137363					X13	1	0.131406
				E1.S1.3	1	0.137363					E13.E21	1	0.131406
				S1,E8S1	1	0.137363					E6,E6.E2.2	1	0.131406
				E14,E14.H2	1	0.137363					X8	1	0.131406
				E1,E1.S1.E9	1	0.137363					E17	1	0.131406
				E4.18	1	0.137363					L4.s,L4.s.M5	1	0.131406
				D19	1	0.137363					S1,L2.S1	1	0.131406
				L8,S1.L8	1	0.137363					D23	1	0.131406
				X10.o	1	0.137363					F10	1	0.131406
				M2	1	0.137363					H1.g	1	0.131406
				S1,S1.L8	1	0.137363					D15.o	1	0.131406
				M5,M5.M3	1	0.137363					E2.2,,E6.a.E2.2	1	0.131406
				E13,E10.E13.H2	1	0.137363					X16	1	0.131406
				L10,L2.L10	1	0.137363					H7	1	0.131406
				S1,E4.S1.6	1	0.137363					X14	1	0.131406
				S1,L2.S1.L10	1	0.137363					E25	1	0.131406
				E11	1	0.137363					E3.7	1	0.131406
				S1,E3.S1.E9.2	1	0.137363					X4	1	0.131406
				E10,E5.E10	1	0.137363					L6.s	1	0.131406
				E9,E1.S1.E9	1	0.137363					E1.6c	1	0.131406
				X12	1	0.137363					E1.45	1	0.131406
				H2,E14.H2	1	0.137363					M7	1	0.131406
				F1,F1.M4	1	0.137363					M9	1	0.131406
				F4	1	0.137363					X1,S3.X1	1	0.131406
				L5	1	0.137363					F26	1	0.131406
				H2,H2.X4.o	1	0.137363					L2,L2.S1	1	0.131406
				E9,E3.S1.E9.2	1	0.137363					M12	1	0.131406
				X4,E17.X4	1	0.137363					F25	1	0.131406
				F22	1	0.137363					H8	1	0.131406
				L8,L7.L8	1	0.137363					X1,S7.X1	1	0.131406
				L3,L3.L2	1	0.137363					R1.b	1	0.131406
				F14	1	0.137363					H1,H1.F4	1	0.131406
				F20	1	0.137363					L3.s	1	0.131406
				F11	1	0.137363					S3,S3.X1	1	0.131406
				S2,E7.E3.S2.2	1	0.137363					D22	1	0.131406
				E16	1	0.137363					F4,H1.F4	1	0.131406
											F22,E10.F22	1	0.131406
											F28	1	0.131406
											L2,L2.S8	1	0.131406
											X17.o	1	0.131406
											S7,S7.X1	1	0.131406
											L14	1	0.131406
											E24	1	0.131406
											X15	1	0.131406
											L2,L2.S4	1	0.131406
											D9	1	0.131406
											D5.o	1	0.131406
											X10	1	0.131406
											E13.w	1	0.131406
											X12	1	0.131406
											S8,L2.S8	1	0.131406
											E13.ah	1	0.131406
											E10,E10.F22	1	0.131406
											L4.s,L4.s.M14	1	0.131406
											D10.o	1	0.131406
											X3.o	1	0.131406
											E26	1	0.131406
											E10	1	0.131406
											E13.3	1	0.131406

## Sheet: citances per year
PMID	8939603_abs		%	8939603_cit		%	8939603_1997		%	8939603_1998		%	8939603_1999		%		PMID	11346650_abs		%	11346650_cit		%	11346650_2002		%	11346650_2003		%	11346650_2004		%	11346650_2005		%	11346650_2006		%		11125146_abs		%	11125146_cit		%	11125146_2001		%	11125146_2002
Number of annotations	192			728			111			557			64				Number of annotations	141			761			144			242			205			142			28				91			144			29			54
year	1996						1997			1998			1999				year	2001						2002			2003			2004			2005			2006				2000						2001			2002
sentence number analysed	17			51/175													sentence number analysed	11			45/45																			8			10/291
## PER CATEGORY ##																	## PER CATEGORY ##
E (entities)		68	35.4167		265	36.4011		44	39.6396		203	36.4452		19	29.6875		E (entities)		18	12.766		193	25.3614		44	30.5556		50	20.6612		46	22.439		44	30.9859		9	32.1429			21	23.0769		43	29.8611		13	44.8276
F (function)		37	19.2708		149	20.467		15	13.5135		114	20.4668		21	32.8125		F (function)		49	34.7518		196	25.7556		38	26.3889		71	29.3388		51	24.878		32	22.5352		4	14.2857			35	38.4615		39	27.0833		9	31.0345
D (dependancy)		29	15.1042		86	11.8132		15	13.5135		66	11.8492		5	7.8125		D (dependancy)		20	14.1844		110	14.4547		18	12.5		33	13.6364		39	19.0244		16	11.2676		4	14.2857			14	15.3846		15	10.4167		3	10.3448
X (characteristic)		7	3.64583		21	2.88462		2	1.8018		17	3.05206		2	3.125		X (characteristic)		7	4.96454		47	6.17608		11	7.63889		11	4.54545		15	7.31707		9	6.33803		1	3.57143			7	7.69231		2	1.38889			0
L (location)		13	6.77083		55	7.55495		8	7.20721		36	6.4632		11	17.1875		L (location)		28	19.8582		117	15.3745		17	11.8056		51	21.0744		22	10.7317		19	13.3803		8	28.5714			5	5.49451		20	13.8889		2	6.89655
S (species)		16	8.33333		51	7.00549		11	9.90991		38	6.82226		2	3.125		S (species)		4	2.83688		26	3.41656		9	6.25		4	1.65289		4	1.95122		9	6.33803			0			4	4.3956		11	7.63889		2	6.89655
T (time)		7	3.64583		20	2.74725			0		20	3.59066			0		T (time)		4	2.83688		12	1.57687			0		5	2.06612		2	0.97561		5	3.52113			0			1	1.0989		8	5.55556			0
M (exp methods)		6	3.125		60	8.24176		8	7.20721		50	8.97666		2	3.125		M (exp methods)		1	0.70922		39	5.12484		5	3.47222		9	3.71901		18	8.78049		7	4.92958			0			1	1.0989		5	3.47222			0
H (chemicals)		8	4.16667		21	2.88462		6	5.40541		13	2.33393		2	3.125		H (chemicals)		10	7.0922		18	2.36531		1	0.694444		7	2.89256		7	3.41463		1	0.704225		2	7.14286			3	3.2967			0			0
R (disorders)			0			0			0			0			0		R (disorders)			0		3	0.394218		1	0.694444		1	0.413223		1	0.487805			0			0				0			0			0
## SPECIAL CASES ##																	## SPECIAL CASES ##
IDs with subtypes		70	36.4583		254	34.8901		46	41.4414		183	32.8545		25	39.0625		IDs with subtypes		53	37.5887		262	34.4284		44	30.5555		98	40.4958		60	29.2683		49	34.507		11	39.2857			20	21.978		42	29.1667		6	20.6896
IDs with opposite		2	1.04167		11	1.51099			0		11	1.97487			0		IDs with opposite		1	0.70922		18	2.36531		4	2.77778		7	2.89256		3	1.46341		4	2.8169			0			1	1.0989		1	0.694444		1	3.44828
Complex IDs		49	25.5208		138	18.956		30	27.027		93	16.6966		15	23.4375		Complex IDs		10	7.0922		76	9.98686		13	9.02778		32	13.2231		15	7.31707		16	11.2676			0			6	6.59341		27	18.75		4	13.7931
## DETAILED ##																	## DETAILED ##
	E1	17	8.85417	E1	64	8.79121	E1	12	10.8108	E1	48	8.61759	F6.b	4	6.25			F17	8	5.67376	E1.6	40	5.25624	E1.6	6	4.16667	E1.6	10	4.13223	E1.6	13	6.34146	E1.6	10	7.04225	E3	4	14.2857		E6	7	7.69231	E6	13	9.02778	E6	4	13.7931	E6
	E3	14	7.29167	E3	43	5.90659	F6.b	7	6.30631	E3	37	6.64273	F7.c	4	6.25			F18.g1	7	4.96454	L3	24	3.15375	E9	5	3.47222	F6	10	4.13223	M1	9	4.39024	F6	7	4.92958	D8	3	10.7143		F1.b	6	6.59341	T1	5	3.47222	E1	3	10.3448	L3,L3.S2.L2
	E2	9	4.6875	F6.b	32	4.3956	E2	5	4.5045	F6.b	21	3.7702	E1	4	6.25			D4	6	4.25532	F6	23	3.02234	X3	4	2.77778	F18.s	9	3.71901	D2	8	3.90244	F12	7	4.92958	L4.s	2	7.14286		E3	6	6.59341	D2	5	3.47222	D2	2	6.89655	S2,L3.S2.L2
	F12	9	4.6875	E2	27	3.70879	E3	5	4.5045	E2	19	3.41113	F12	4	6.25			F18	6	4.25532	F12	22	2.89093	F6	4	2.77778	F12	9	3.71901	F18.s	7	3.41463	L3	7	4.92958	L4.dwa	2	7.14286		F5	6	6.59341	E1	5	3.47222	F1.b	2	6.89655	F3
	F6.b	8	4.16667	D8	20	2.74725	S1	4	3.6036	D8	16	2.87253	E2	3	4.6875			D2	5	3.5461	F18.s	20	2.62812	F4	4	2.77778	L3	9	3.71901	E6.a,E6.a.E2.2	6	2.92683	T2	5	3.52113	E1.6t	2	7.14286		D2	5	5.49451	F5.s	4	2.77778	E3	2	6.89655	D2
	D9	8	4.16667	M1	19	2.60989	E10	4	3.6036	M1	14	2.51346	F1	3	4.6875			F18.s	5	3.5461	M1	19	2.49671	D1	4	2.77778	E6.a,E6.a.E2.2	7	2.89256	L3	5	2.43902	S5	4	2.8169	L4.dwb	2	7.14286		E1	5	5.49451	F3	4	2.77778	F4	1	3.44828	L2,L3.S2.L2
	F1,H2.F1	7	3.64583	E4.6	18	2.47253	D9	3	2.7027	E4.6	14	2.51346	E8,E8S1	3	4.6875			L4.n	4	2.83688	E6.a,E6.a.E2.2	19	2.49671	E5	4	2.77778	D2	7	2.89256	X2	4	1.95122	E6.a,E6.a.E2.2	4	2.8169	H10	2	7.14286		F2	4	4.3956	F2	4	2.77778	S1	1	3.44828	E1.h
	H2,H2.F1	7	3.64583	F12	15	2.06044	F1,H2.F1	3	2.7027	T1	13	2.33393	L3,L3.L2	2	3.125			L1.c	4	2.83688	D2	19	2.49671	E2	3	2.08333	D1	7	2.89256	D4	4	1.95122	E1.6w	4	2.8169	L4.d	2	7.14286		F5.g2	4	4.3956	F5	4	2.77778	F16	1	3.44828	E1,E1.S1
	T3	5	2.60417	T1	13	1.78571	M1	3	2.7027	F12	11	1.97487	X8	2	3.125			E1.6.S1	4	2.83688	D1	16	2.1025	M1	3	2.08333	L1.c	6	2.47934	F18	4	1.95122	E8.E17	3	2.11268	F26	1	3.57143		S6	4	4.3956	E7	3	2.08333	D3	1	3.44828	E1
	D15	5	2.60417	F1	13	1.78571	E4.6	3	2.7027	E8	10	1.79533	E8	2	3.125			L2	4	2.83688	L6	12	1.57687	S6	3	2.08333	L6	6	2.47934	F12	4	1.95122	E2	3	2.11268	E27	1	3.57143		F2,H1.F2	3	3.2967	E2	3	2.08333	E8	1	3.44828	M1
	E3,E3.S1	5	2.60417	E8	12	1.64835	D8	3	2.7027	S3	10	1.79533	D16	2	3.125			L6	4	2.83688	E2	11	1.44547	F13	3	2.08333	L1.n	6	2.47934	E5	4	1.95122	L6.s	3	2.11268	X17	1	3.57143		L4	3	3.2967	M1	3	2.08333	E8,F3.E8	1	3.44828	F2
	F1	5	2.60417	S3	11	1.51099	H2,H2.F1	3	2.7027	F6.a	10	1.79533	E1.S1	2	3.125			T1	3	2.12766	X3	10	1.31406	S2	3	2.08333	D7.o	5	2.06612	X3	3	1.46341	F18.s	3	2.11268	F21	1	3.57143		H1,H1.F2	3	3.2967	E3	3	2.08333	S2	1	3.44828	F5
	D8	4	2.08333	F6.a	11	1.51099	D1	3	2.7027	F1	10	1.79533	L2,L3.L2	2	3.125			X5	3	2.12766	E9	10	1.31406	L3	3	2.08333	M1	5	2.06612	D15	3	1.46341	F7	3	2.11268	E4	1	3.57143		F5.s	2	2.1978	L6	3	2.08333	F2	1	3.44828	S1,E1.S1
	E3.2.S1	4	2.08333	F1,H2.F1	11	1.51099		2	1.8018	E13	9	1.6158	M1	2	3.125			E1.6	3	2.12766	E2.2,E6.a.E2.2	9	1.18265	E15	2	1.38889	L4.n	5	2.06612	L2	3	1.46341	D2	3	2.11268	E1.6	1	3.57143		F7	2	2.1978	L5.45	2	1.38889	F3,F3.E8	1	3.44828	E2,E2.S2.L1
	E10	4	2.08333	H2,H2.F1	11	1.51099	D2.b,H1.D2.b	2	1.8018	D11	7	1.25673	F17	2	3.125			E6	3	2.12766	F1	9	1.18265	L11	2	1.38889	F1	5	2.06612	L6	3	1.46341	F23	3	2.11268	F3	1	3.57143		F9	2	2.1978	F15	2	1.38889	F7	1	3.44828	E9,E9.L7
	M10	3	1.5625	S1	10	1.37363	E4.6,E4.S1.6	2	1.8018	S1	7	1.25673	L2,L2.S1.L10	1	1.5625			L4.s	3	2.12766	L1.c	8	1.05125	E22	2	1.38889	T1	4	1.65289	F17	3	1.46341	D1	3	2.11268	F27	1	3.57143		D6	2	2.1978	L3,L3.S2.L2	2	1.38889	E4	1	3.44828	F7
	S1,E3.S1	3	1.5625	E10	10	1.37363	H1,H1.D2.b	2	1.8018	F2	7	1.25673	E3.S1	1	1.5625			F2	3	2.12766	D15	8	1.05125	L1.c	2	1.38889	F6,L4.s.F6	4	1.65289	D16	3	1.46341	E16	3	2.11268	D17	1	3.57143		X4	2	2.1978	L5.49	2	1.38889	F18.o	1	3.44828	L7,S4.L7
	L2	3	1.5625	D1	9	1.23626	S4	2	1.8018	F1,H2.F1	7	1.25673	L10,L2.L10	1	1.5625			D1	3	2.12766	L1.n	8	1.05125	F3	2	1.38889	L4.s,L4.s.F6	4	1.65289	E2.2,E6.a.E2.2	3	1.46341	D15	2	1.40845					X6	1	1.0989	S2,L3.S2.L2	2	1.38889	L3,L3.L7	1	3.44828	T1
	S1,L8.L7.S1	2	1.04167	E13	9	1.23626	M4,F1.M4	2	1.8018	H2,H2.F1	7	1.25673	S1,L2.S1.L10	1	1.5625			F6	3	2.12766	F4	8	1.05125	D20	2	1.38889	F9.L3.F12	4	1.65289	F7	3	1.46341	X2	2	1.40845					E13	1	1.0989	T3	2	1.38889	L7,L3.L7	1	3.44828	F8
	E1,E1.E9	2	1.04167	F2	9	1.23626	L4,L4.D2.a	2	1.8018	F13	6	1.0772	E7	1	1.5625			F9.L3.F12	3	2.12766	E5	8	1.05125	E1.6.S1	2	1.38889	E9	3	1.23967	L5	3	1.46341	M1	2	1.40845					X8	1	1.0989	L2,L3.S2.L2	2	1.38889	E2	1	3.44828	S4,S4.L7
	S3,E3.S3	2	1.04167	D9	9	1.23626	E5	2	1.8018	D9	6	1.0772	L10,L2.S1.L10	1	1.5625			F11	3	2.12766	F7	7	0.919842	F2	2	1.38889	E2	3	1.23967	F4	3	1.46341	E6.a	2	1.40845					E8	1	1.0989	F5,F5.S3	2	1.38889	F3	1	3.44828	L7,E9.L7
	D6	2	1.04167	F7.c	8	1.0989	D2.a,L4.D2.a	2	1.8018	E10	6	1.0772	H2	1	1.5625			D17	3	2.12766	D7.o	7	0.919842	L6	2	1.38889	F2	3	1.23967	E1.6p	3	1.46341	E2.2,E6.a.E2.2	2	1.40845					F21	1	1.0989	D8	2	1.38889				E2
	S3,E3.1.S3	2	1.04167	D11	7	0.961538	F3,H2.F3	1	0.900901	S4	5	0.897666	L9	1	1.5625			S1	2	1.41844	S5	7	0.919842	E6.a,E6.a.E2.2	2	1.38889	E2.2,E6.a.E2.2	3	1.23967	F11	3	1.46341	M13	2	1.40845					T1	1	1.0989	F1.b	2	1.38889				F10
	F17	2	1.04167	S4	7	0.961538	E3.S1	1	0.900901	F19	5	0.897666	F1,H2.F1	1	1.5625			L1.n	2	1.41844	F18.g1	7	0.919842	L1.n	2	1.38889	F18.g2	3	1.23967	E21	2	0.97561	E20	2	1.40845					X5	1	1.0989	D5	2	1.38889				T2
	D10	2	1.04167	E3.S1	6	0.824176	L1	1	0.900901	D1	5	0.897666	L2,L2.L10	1	1.5625			E9	2	1.41844	F11	7	0.919842	F18.g1	2	1.38889	L4.d	3	1.23967	E9	2	0.97561	S2	2	1.40845					D9	1	1.0989	L7,S4.L7	2	1.38889				F4
	E3.1,E3.1.S3	2	1.04167	F13	6	0.824176	D13	1	0.900901	E4.S1.6	5	0.897666	D15	1	1.5625			F7	2	1.41844	T1	6	0.788436	E11	2	1.38889	X6	2	0.826446	D21	2	0.97561	M11	2	1.40845					F5.g1	1	1.0989	F7	2	1.38889				L1,E2.S2.L1
	X10	2	1.04167	E4.S1.6	6	0.824176	S1,E4.S1.6	1	0.900901	E3.S1.2	5	0.897666	E4.S1.6	1	1.5625			F1	2	1.41844	F3	6	0.788436	F18	2	1.38889	H3	2	0.826446	T1	2	0.97561	E13.g5	2	1.40845					F10	1	1.0989	S4,S4.L7	2	1.38889				E3.2
	L7,L8.L7.S1	2	1.04167	E3.S1.2	6	0.824176	H2,H2.F3	1	0.900901	E3.S1	4	0.718133	S1,E8S1	1	1.5625			S2	2	1.41844	F17	6	0.788436	F12	2	1.38889	E6	2	0.826446	F5.c	2	0.97561	S1	1	0.704225					X3	1	1.0989	F4	2	1.38889				D6
	E1,E1.S1	2	1.04167	F17	5	0.686813	M8	1	0.900901	L2	4	0.718133	L2	1	1.5625			H2.45	2	1.41844	E6.a	6	0.788436	F5.b	2	1.38889	X3	2	0.826446	E2	2	0.97561	X6	1	0.704225					F3	1	1.0989	E12	2	1.38889				S2,E2.S2.L1
	L8	2	1.04167	F19	5	0.686813	E17	1	0.900901	F24	4	0.718133	F2	1	1.5625			E26	2	1.41844	F18.g2	6	0.788436	E13.5	1	0.694444	D15	2	0.826446	F3	2	0.97561	D7.o	1	0.704225					D3	1	1.0989	F13	2	1.38889				X1
	E3.1.S1	2	1.04167	L9	5	0.686813	E11	1	0.900901	M3	4	0.718133	E4.6	1	1.5625			L3	2	1.41844	F23	6	0.788436	R1	1	0.694444	F9,F9.L3.F12	2	0.826446	M3	2	0.97561	M14,L4.s.M14	1	0.704225					M4	1	1.0989	E1.h	2	1.38889				F1.a
	L8,L8.L7.S1	2	1.04167	S1,L8.L7.S1	4	0.549451	S1,L8.L7.S1	1	0.900901	L6,F1.L6	4	0.718133	D8	1	1.5625			E1.6.d4.S1	2	1.41844	D4	6	0.788436	D7.o	1	0.694444	D20	2	0.826446	D7	2	0.97561	E8	1	0.704225					E14	1	1.0989	E1,E1.S1	2	1.38889				X2
	D2.a	2	1.04167	L2	4	0.549451	S1,E3.S1.E9.2	1	0.900901	M10.M8	4	0.718133	H2,H2.F1	1	1.5625			X6	1	0.70922	X2	6	0.788436	X6	1	0.694444	E1.6.S1	2	0.826446	F6	2	0.97561	D21	1	0.704225					F1.a	1	1.0989	D4	2	1.38889				M3
		1	0.520833	F24	4	0.549451	L4.D2.a	1	0.900901	D12.o	4	0.718133	E3	1	1.5625			D7.o	1	0.70922	F2	6	0.788436	S5,L2.S5	1	0.694444	F12,F9.L3.F12	2	0.826446	D5	2	0.97561	E18	1	0.704225					X7	1	1.0989		1	0.694444				D1
	S1	1	0.520833	M3	4	0.549451	E6	1	0.900901	L9	4	0.718133	D1	1	1.5625			X18	1	0.70922	D8	6	0.788436	D13	1	0.694444	D8	2	0.826446	F18.g1	2	0.97561	F6,L4.s.F6	1	0.704225					D11	1	1.0989	S1	1	0.694444				E10
	X6	1	0.520833	L6	4	0.549451	L7,L8.L7.S1	1	0.900901	D6	4	0.718133	F18	1	1.5625			H2.54	1	0.70922	L5	6	0.788436	E13.7	1	0.694444	E6.a,,E6.a.E2.2	2	0.826446	E6.a	2	0.97561	X3	1	0.704225					D1	1	1.0989	F16	1	0.694444				D4
	E13	1	0.520833	L6,F1.L6	4	0.549451	E3,E3.E9	1	0.900901	F7.c	4	0.718133	L3	1	1.5625			H11	1	0.70922	S2	6	0.788436	F21	1	0.694444	H4	2	0.826446	F18.g2	2	0.97561	L4.s,L4.s.F6	1	0.704225					L7	1	1.0989	E8	1	0.694444				D7
	E3.S1	1	0.520833	M10.M8	4	0.549451	E3.2,E3.S1.E9.2	1	0.900901	M4	4	0.718133	F6.a	1	1.5625			E11	1	0.70922	F18	6	0.788436	E13.k2	1	0.694444	F17	2	0.826446	F1	2	0.97561	D6	1	0.704225					D7	1	1.0989	E9,E9.L7	1	0.694444				F12
	D13	1	0.520833	L8,L8.L7.S1	4	0.549451	X3	1	0.900901	D12	4	0.718133						H3	1	0.70922	X6	5	0.65703	E18	1	0.694444	F18.g1	2	0.826446	D3	2	0.97561	D14	1	0.704225					F20	1	1.0989	E9	1	0.694444				E5
	M19	1	0.520833	D12.o	4	0.549451	E9,E3.E9	1	0.900901	X6	3	0.5386						F6,L4.s.F6	1	0.70922	F6,L4.s.F6	5	0.65703	E2.2,,E6.E2.2	1	0.694444	E6.a	2	0.826446	M6	2	0.97561	F2	1	0.704225					L3	1	1.0989	F8	1	0.694444
	F26	1	0.520833	D6	4	0.549451	F1	1	0.900901	M10	3	0.5386						H2	1	0.70922	L4.s,L4.s.F6	5	0.65703	E13.2t	1	0.694444	E11	2	0.826446	F23	2	0.97561	L3,F12.L3	1	0.704225					D10	1	1.0989	L7,E9.L7	1	0.694444
	D18	1	0.520833	D16	4	0.549451	F1,F1.M4	1	0.900901	S1,L8.L7.S1	3	0.5386						H2.74	1	0.70922	T2	5	0.65703	M12	1	0.694444	H2	2	0.826446	D1	2	0.97561	E2.2	1	0.704225					D6.o	1	1.0989	T2	1	0.694444
	T1	1	0.520833	L7,L8.L7.S1	4	0.549451	S3	1	0.900901	T3	3	0.5386						T3	1	0.70922	D7	5	0.65703	E6	1	0.694444	F9	2	0.826446	F19	2	0.97561	S4,L2.S4	1	0.704225								S3,F5.S3	1	0.694444
	E9,E9.S1	1	0.520833	M4	4	0.549451	F4	1	0.900901	D13.o	3	0.5386						X12	1	0.70922	L4.n	5	0.65703	F5.c	1	0.694444	L5	2	0.826446	F16	1	0.487805	L6	1	0.704225								E3.2	1	0.694444
	E3,E3.E9	1	0.520833	D12	4	0.549451	L5	1	0.900901	F7.a	3	0.5386						E28	1	0.70922	D20	5	0.65703	L2,L2.S5	1	0.694444	E12	2	0.826446	E13.5	1	0.487805	L12	1	0.704225								D6	1	0.694444
	F27	1	0.520833	X6	3	0.412088	E4.S1.6	1	0.900901	L6	3	0.5386						X3	1	0.70922	L4.d	5	0.65703	D18.o	1	0.694444	L3,F9.L3.F12	2	0.826446	E15	1	0.487805	D7	1	0.704225								S3,S3.L7	1	0.694444
	F25	1	0.520833	M10	3	0.412088	E9,E3.S1.E9.2	1	0.900901	F17	3	0.5386						F3	1	0.70922	L2	4	0.525624	E13.k1	1	0.694444	F18.m	2	0.826446	L4.g	1	0.487805	L13	1	0.704225								X1	1	0.694444
	S5,S5.X2	1	0.520833	D13	3	0.412088	X1	1	0.900901	E3.S1.1	3	0.5386						L4.s,L4.s.F6	1	0.70922	E3	4	0.525624	D15	1	0.694444	L8	2	0.826446	R1	1	0.487805	X9	1	0.704225								E8,F3.E8	1	0.694444
	S1,L2.L12.S1	1	0.520833	E7	3	0.412088	S2	1	0.900901	E12	3	0.5386						D3	1	0.70922	F9.L3.F12	4	0.525624	X1,S7.X1	1	0.694444	F11	2	0.826446	L11	1	0.487805	E19	1	0.704225								X2	1	0.694444
	T2	1	0.520833	T3	3	0.412088	F2	1	0.900901	E7.E3.S1.1	3	0.5386						F9,F9.L3.F12	1	0.70922	F13	4	0.525624	L4.s	1	0.694444	L4.m	2	0.826446	X6	1	0.487805	F28	1	0.704225								S5	1	0.694444
	S3	1	0.520833	L2,L3.L2	3	0.412088	M6	1	0.900901	L8,L8.L7.S1	3	0.5386						L3,F9.L3.F12	1	0.70922	F5.c	4	0.525624	X11	1	0.694444	S1	1	0.413223	E22	1	0.487805	L2,L2.S8	1	0.704225								F1.c	1	0.694444
	E3.2	1	0.520833	D13.o	3	0.412088	E4.18	1	0.900901	T4	3	0.5386						H1,H1.F4	1	0.70922	L4.s	4	0.525624	E14	1	0.694444	F15	1	0.413223	S5,L2.S5	1	0.487805	X17.o	1	0.704225								M3	1	0.694444
	D13.o	1	0.520833	F7.a	3	0.412088	L6	1	0.900901	S5,S5.X2	3	0.5386						M1	1	0.70922	E1.6.S1	4	0.525624	E23.1	1	0.694444	F21	1	0.413223	M10	1	0.487805	H5	1	0.704225								D7	1	0.694444
	L12,L2.L12.S1	1	0.520833	X8	3	0.412088	L8,L8.L7.S1	1	0.900901	S1,L8.S1	3	0.5386						F12,F9.L3.F12	1	0.70922	E1.6w	4	0.525624	S5	1	0.694444	E2.2,,E6.E2.2	1	0.413223	M8	1	0.487805	D16	1	0.704225								M2	1	0.694444
	F2	1	0.520833	E3.S1.1	3	0.412088	D2.a	1	0.900901	F1,F1.L6	3	0.5386						D8	1	0.70922	D16	4	0.525624	L3,F12.L3	1	0.694444	D18	1	0.413223	E13.k2	1	0.487805	L14	1	0.704225								S1,E1.S1	1	0.694444
	F7.a	1	0.520833	E12	3	0.412088	M9	1	0.900901	L7,L8.L7.S1	3	0.5386						F17	1	0.70922	E11	4	0.525624	F24	1	0.694444	E7	1	0.413223	X1,S3.X1	1	0.487805	F18.g1	1	0.704225								E2,E2.S2.L1	1	0.694444
	S6	1	0.520833	E7.E3.S1.1	3	0.412088	E3.S1.2	1	0.900901	X2,S5.X2	3	0.5386						L11,L4.n	1	0.70922	D3	4	0.525624	D19	1	0.694444	L2,L2.S1	1	0.413223	D24	1	0.487805	E17	1	0.704225								F3,F3.E8	1	0.694444
	D11	1	0.520833	E8,E8S1	3	0.412088				D13	2	0.359066						F4,H1.F4	1	0.70922	F18.m	4	0.525624	L12	1	0.694444	M5,L4.s.M5	1	0.413223	H9	1	0.487805	L2,L2.S4	1	0.704225								E4	1	0.694444
	L13	1	0.520833	T4	3	0.412088				E7	2	0.359066						F17,L4.n	1	0.70922	L4.m	4	0.525624	F22,E10.F22	1	0.694444	F5.c	1	0.413223	D18	1	0.487805	X5	1	0.704225								E11	1	0.694444
	X10.o	1	0.520833	S5,S5.X2	3	0.412088				E3.2	2	0.359066						H2.106	1	0.70922	E15	3	0.394218	D7	1	0.694444	T3	1	0.413223	E7	1	0.487805	E13.ah	1	0.704225								L3,L3.L7	1	0.694444
	F6.a	1	0.520833	D15	3	0.412088				M17	2	0.359066						L4.m	1	0.70922	L11	3	0.394218	F17	1	0.694444	F3	1	0.413223	L2,L2.S5	1	0.487805	S8,L2.S8	1	0.704225								F9	1	0.694444
	S1,E1.S1	1	0.520833	S1,L8.S1	3	0.412088				E3,E3.S1	2	0.359066						L3,L4.n	1	0.70922	E22	3	0.394218	F18.s	1	0.694444	E13.49	1	0.413223	F25	1	0.487805	F1	1	0.704225								F10	1	0.694444
	E3,E3.S3	1	0.520833	F1,F1.L6	3	0.412088				E3,E3.E9.S3	2	0.359066						H6	1	0.70922	F21	3	0.394218	H5	1	0.694444	D6	1	0.413223	H8	1	0.487805	F18.m	1	0.704225								L1,E2.S2.L1	1	0.694444
	X13	1	0.520833	X2,S5.X2	3	0.412088				M15	2	0.359066									D21	3	0.394218	E6,E6.E2.2	1	0.694444	L4.s	1	0.413223	E13.k1	1	0.487805	L4.s,L4.s.M14	1	0.704225								D3	1	0.694444
	L2,L2.L12.S1	1	0.520833	D2.a	3	0.412088				F7.b	2	0.359066									H2	3	0.394218	E13.E21	1	0.694444	E14	1	0.413223	D20	1	0.487805	X7	1	0.704225								S2,E2.S2.L1	1	0.694444
	M18	1	0.520833	F3,H2.F3	2	0.274725				E5,E5.E10	2	0.359066									F19	3	0.394218	S7,S7.X1	1	0.694444	R1.b	1	0.413223	X11	1	0.487805	E3.7	1	0.704225								L4	1	0.694444
	H2	1	0.520833	L1	2	0.274725				F5	2	0.359066									X6.o	3	0.394218	D5	1	0.694444	L2	1	0.413223	E14	1	0.487805	D4	1	0.704225								F1.a	1	0.694444
	E9,E3.E9	1	0.520833	E3.2	2	0.274725				D17	2	0.359066									E1.6p	3	0.394218	E24	1	0.694444	E1.64	1	0.413223	H1,H1.F4	1	0.487805	E10	1	0.704225								S2	1	0.694444
	L5	1	0.520833	M17	2	0.274725				L8,L8.S1	2	0.359066									E8.E17	3	0.394218	E2.2,E6.a.E2.2	1	0.694444	S5	1	0.413223	D14	1	0.487805	F12,F12.L3	1	0.704225								F18.o	1	0.694444
	X2,S5.X2	1	0.520833	E3,E3.S1	2	0.274725				E18	2	0.359066									E6	3	0.394218	F7	1	0.694444	F24	1	0.413223	S5	1	0.487805	X6.o	1	0.704225								L7,S3.L7	1	0.694444
	X14	1	0.520833	E4.6,E4.S1.6	2	0.274725				M14.M8	2	0.359066									E14	3	0.394218	F18.g2	1	0.694444	E2.2	1	0.413223	L3.s	1	0.487805	F6.o	1	0.704225								D1	1	0.694444
	M10.M8	1	0.520833	L4,L4.D2.a	2	0.274725				D15	2	0.359066									S6	3	0.394218	D9	1	0.694444	D11	1	0.413223	L4.r	1	0.487805	E1.45	1	0.704225								E10	1	0.694444
	D1	1	0.520833	E17	2	0.274725				D2.c	2	0.359066									L12	3	0.394218	D5.o	1	0.694444	D19	1	0.413223	D8	1	0.487805	F11	1	0.704225								L7,L3.L7	1	0.694444
	S1,E9.S1	1	0.520833	E3,E3.E9.S3	2	0.274725				F6.b,M11.F6.b	2	0.359066									D5	3	0.394218	X10	1	0.694444	S4	1	0.413223	D11	1	0.487805	D12	1	0.704225								F19	1	0.694444
	D12	1	0.520833	H2	2	0.274725				M4,F1M4	2	0.359066									E1.6t	3	0.394218	F10	1	0.694444	E1.25	1	0.413223	S3,S3.X1	1	0.487805											F11	1	0.694444
				M15	2	0.274725				L12	2	0.359066									X17	3	0.394218	F1	1	0.694444	D7	1	0.413223	D22	1	0.487805											L3	1	0.694444
				F7.b	2	0.274725				D10	2	0.359066									D12	3	0.394218	L5	1	0.694444	X9	1	0.413223	L12	1	0.487805											F12	1	0.694444
				E1.S1	2	0.274725				M11,M11.F6.b	2	0.359066									F5.b	3	0.394218	F4.T3	1	0.694444	M2	1	0.413223	F4,H1.F4	1	0.487805											E5	1	0.694444
				E5,E5.E10	2	0.274725				D16	2	0.359066									E16	3	0.394218	D2	1	0.694444	H6	1	0.413223	M2	1	0.487805
				F5	2	0.274725				E3.S4.2	2	0.359066									E13.5	2	0.262812	D3	1	0.694444	M5	1	0.413223	H1.c	1	0.487805
				D17	2	0.274725				X10	2	0.359066									R1	2	0.262812	F5.a	1	0.694444	X8	1	0.413223	L4.rz	1	0.487805
				L8,L8.S1	2	0.274725				M3,M5.M3	2	0.359066									H3	2	0.262812	E10,E10.F22	1	0.694444	X15	1	0.413223	X13	1	0.487805
				D2.a,L4.D2.a	2	0.274725				E7.E3.S1.2	2	0.359066									D18	2	0.262812	X17	1	0.694444	X5	1	0.413223	E4	1	0.487805
				M9	2	0.274725				L8	2	0.359066									E7	2	0.262812	X3.o	1	0.694444	E1.6t	1	0.413223	H2	1	0.487805
				L3,L3.L2	2	0.274725				M16	2	0.359066									E13.k1	2	0.262812	F23	1	0.694444	L4.s,L4.s.M5	1	0.413223	D23	1	0.487805
				E18	2	0.274725				D2.a	2	0.359066									L6.s	2	0.262812	F12,F12.L3	1	0.694444	S1,L2.S1	1	0.413223	X12	1	0.487805
				M14.M8	2	0.274725				F16	1	0.179533									X11	2	0.262812	X4	1	0.694444	F4	1	0.413223	E13.w	1	0.487805
				D2.c	2	0.274725				E15	1	0.179533									D14	2	0.262812	D12	1	0.694444	F4.T3	1	0.413223	H1.g	1	0.487805
				F6.b,M11.F6.b	2	0.274725				S3,E3.E9.S3	1	0.179533									F12,F9.L3.F12	2	0.262812	F11	1	0.694444	E2.2,,E6.a.E2.2	1	0.413223	F13	1	0.487805
				D2.b,H1.D2.b	2	0.274725				F3,H2.F3	1	0.179533									F24	2	0.262812	L4.m	1	0.694444	D3	1	0.413223	D15.o	1	0.487805
				M4,F1M4	2	0.274725				L11	1	0.179533									E2.2	2	0.262812	E13.3	1	0.694444	M4	1	0.413223	F5.a	1	0.487805
				H1,H1.D2.b	2	0.274725				F2,F1.F2	1	0.179533									M3	2	0.262812	M9	1	0.694444	X16	1	0.413223	F18.m	1	0.487805
				L12	2	0.274725				L1	1	0.179533									D11	2	0.262812				X14	1	0.413223	M4	1	0.487805
				D10	2	0.274725				E3.5	1	0.179533									E6.a,,E6.a.E2.2	2	0.262812				E25	1	0.413223	S2	1	0.487805
				M11,M11.F6.b	2	0.274725				F15	1	0.179533									X9	2	0.262812				E26	1	0.413223	D10.o	1	0.487805
				H2,H2.F3	2	0.274725				E7,E7.E3.S2.2	1	0.179533									E4	2	0.262812				F19	1	0.413223	X17	1	0.487805
				E3.S4.2	2	0.274725				F21	1	0.179533									F9	2	0.262812				D4	1	0.413223	H7	1	0.487805
				X10	2	0.274725				H3	1	0.179533									E20	2	0.262812				X6.o	1	0.413223	X7	1	0.487805
				M3,M5.M3	2	0.274725				D18	1	0.179533									E12	2	0.262812				F20	1	0.413223	X6.o	1	0.487805
				E7.E3.S1.2	2	0.274725				E13,E13.E10	1	0.179533									L3,F9.L3.F12	2	0.262812				E1.6c	1	0.413223	F20	1	0.487805
				S2	2	0.274725				T2	1	0.179533									X7	2	0.262812				F6.o	1	0.413223	M7	1	0.487805
				L8	2	0.274725				M13.M8	1	0.179533									L4.dwb	2	0.262812				D17	1	0.413223	D12	1	0.487805
				M6	2	0.274725				L2,L3.L2	1	0.179533									F12,F12.L3	2	0.262812							L4.m	1	0.487805
				M16	2	0.274725				H2,E10.E13.H2	1	0.179533									H10	2	0.262812							F5.b	1	0.487805
				M4,F1.M4	2	0.274725				S1,E1.S1.E9	1	0.179533									E13.g5	2	0.262812
				F18	2	0.274725				E17,E17.X4	1	0.179533									M11	2	0.262812
				L3	2	0.274725				L7,L7.L8	1	0.179533									D17	2	0.262812
				E5	2	0.274725				D7	1	0.179533									S1	2	0.262812
				F16	1	0.137363				X9	1	0.179533									S5,L2.S5	2	0.262812
				E15	1	0.137363				X8	1	0.179533									E21	2	0.262812
				S3,E3.E9.S3	1	0.137363				E3.S1.5	1	0.179533									E13.k2	2	0.262812
				L11	1	0.137363				E17	1	0.179533									E2.2,,E6.E2.2	2	0.262812
				F2,F1.F2	1	0.137363				H2	1	0.179533									E18	2	0.262812
				E3.5	1	0.137363				E3.2,E7.E3.S2.2	1	0.179533									L2,L2.S5	2	0.262812
				F15	1	0.137363				E10,E10.E13.H2	1	0.179533									D6	2	0.262812
				M8	1	0.137363				E2,E2.X4	1	0.179533									F9,F9.L3.F12	2	0.262812
				E7,E7.E3.S2.2	1	0.137363				S1,L1.S1	1	0.179533									L3,F12.L3	2	0.262812
				F21	1	0.137363				X4,E2.X4	1	0.179533									D19	2	0.262812
				H3	1	0.137363				F23	1	0.179533									H4	2	0.262812
				D18	1	0.137363				F1,F1.F2	1	0.179533									M2	2	0.262812
				E3,E3.E9	1	0.137363				F1,E13.F1	1	0.179533									H5	2	0.262812
				X3	1	0.137363				X4	1	0.179533									L4.dwa	2	0.262812
				E13,E13.E10	1	0.137363				E3.1	1	0.179533									X5	2	0.262812
				T2	1	0.137363				E9,E3.E9.S3	1	0.179533									M13	2	0.262812
				M13.M8	1	0.137363				X6.o	1	0.179533									F4.T3	2	0.262812
				X1	1	0.137363				M7	1	0.179533									F5.a	2	0.262812
				S1F1	1	0.137363				M9	1	0.179533									M4	2	0.262812
				H2,E10.E13.H2	1	0.137363				X4.o,H2.X4.o	1	0.179533									L8	2	0.262812
				S1,E1.S1.E9	1	0.137363				L3,L3.L2	1	0.179533									M6	2	0.262812
				E17,E17.X4	1	0.137363				E13,E13.F1	1	0.179533									F20	2	0.262812
				L7,L7.L8	1	0.137363				F1,F1M4	1	0.179533									F6.o	2	0.262812
				D7	1	0.137363				E9	1	0.179533									F16	1	0.131406
				X9	1	0.137363				L1,L1.S1	1	0.179533									L4.g	1	0.131406
				E3.S1.5	1	0.137363				S1,E3.S1	1	0.179533									M10	1	0.131406
				E9,E3.E9	1	0.137363				M12	1	0.179533									M14,L4.s.M14	1	0.131406
				E3.2,E7.E3.S2.2	1	0.137363				E1.S1.3	1	0.179533									E8	1	0.131406
				E10,E10.E13.H2	1	0.137363				E14,E14.H2	1	0.179533									F15	1	0.131406
				L2E4.S1.6	1	0.137363				E1,E1.S1.E9	1	0.179533									D13	1	0.131406
				E2,E2.X4	1	0.137363				D19	1	0.179533									M8	1	0.131406
				S1,L1.S1	1	0.137363				L8,S1.L8	1	0.179533									E13.7	1	0.131406
				X4,E2.X4	1	0.137363				X10.o	1	0.179533									D24	1	0.131406
				F23	1	0.137363				M2	1	0.179533									H9	1	0.131406
				F1,F1.F2	1	0.137363				S1,S1.L8	1	0.179533									E13.2t	1	0.131406
				F1,E13.F1	1	0.137363				M5,M5.M3	1	0.179533									M5,L4.s.M5	1	0.131406
				X4	1	0.137363				E13,E10.E13.H2	1	0.179533									T3	1	0.131406
				E3.1	1	0.137363				H2,H2.F3	1	0.179533									D18.o	1	0.131406
				E9,E3.E9.S3	1	0.137363				E10,E5.E10	1	0.179533									F27	1	0.131406
				X6.o	1	0.137363				E9,E1.S1.E9	1	0.179533									E13.49	1	0.131406
				M7	1	0.137363				X12	1	0.179533									E23.1	1	0.131406
				X4.o,H2.X4.o	1	0.137363				H2,E14.H2	1	0.179533									E27	1	0.131406
				L2,L2.S1.L10	1	0.137363				H2,H2.X4.o	1	0.179533									E1.64	1	0.131406
				E13,E13.F1	1	0.137363				S2	1	0.179533									L4.r	1	0.131406
				F1,F1M4	1	0.137363				X4,E17.X4	1	0.179533									S4,L2.S4	1	0.131406
				E9	1	0.137363				M6	1	0.179533									S4	1	0.131406
				L1,L1.S1	1	0.137363				F22	1	0.179533									E1.25	1	0.131406
				S1,E3.S1	1	0.137363				L8,L7.L8	1	0.179533									L13	1	0.131406
				L10,L2.S1.L10	1	0.137363				F14	1	0.179533									E19	1	0.131406
				L4.D2.a	1	0.137363				F18	1	0.179533									H1.c	1	0.131406
				E6	1	0.137363				F20	1	0.179533									L4.rz	1	0.131406
				M12	1	0.137363				F11	1	0.179533									H6	1	0.131406
				E3.2,E3.S1.E9.2	1	0.137363				L3	1	0.179533									M5	1	0.131406
				L2,L2.L10	1	0.137363				S2,E7.E3.S2.2	1	0.179533									X13	1	0.131406
				E1.S1.3	1	0.137363				E16	1	0.179533									E13.E21	1	0.131406
				S1,E8S1	1	0.137363															E6,E6.E2.2	1	0.131406
				E14,E14.H2	1	0.137363															X8	1	0.131406
				E1,E1.S1.E9	1	0.137363															E17	1	0.131406
				E4.18	1	0.137363															L4.s,L4.s.M5	1	0.131406
				D19	1	0.137363															S1,L2.S1	1	0.131406
				L8,S1.L8	1	0.137363															D23	1	0.131406
				X10.o	1	0.137363															F10	1	0.131406
				M2	1	0.137363															H1.g	1	0.131406
				S1,S1.L8	1	0.137363															D15.o	1	0.131406
				M5,M5.M3	1	0.137363															E2.2,,E6.a.E2.2	1	0.131406
				E13,E10.E13.H2	1	0.137363															X16	1	0.131406
				L10,L2.L10	1	0.137363															H7	1	0.131406
				S1,E4.S1.6	1	0.137363															X14	1	0.131406
				S1,L2.S1.L10	1	0.137363															E25	1	0.131406
				E11	1	0.137363															E3.7	1	0.131406
				S1,E3.S1.E9.2	1	0.137363															X4	1	0.131406
				E10,E5.E10	1	0.137363															L6.s	1	0.131406
				E9,E1.S1.E9	1	0.137363															E1.6c	1	0.131406
				X12	1	0.137363															E1.45	1	0.131406
				H2,E14.H2	1	0.137363															M7	1	0.131406
				F1,F1.M4	1	0.137363															M9	1	0.131406
				F4	1	0.137363															X1,S3.X1	1	0.131406
				L5	1	0.137363															F26	1	0.131406
				H2,H2.X4.o	1	0.137363															L2,L2.S1	1	0.131406
				E9,E3.S1.E9.2	1	0.137363															M12	1	0.131406
				X4,E17.X4	1	0.137363															F25	1	0.131406
				F22	1	0.137363															H8	1	0.131406
				L8,L7.L8	1	0.137363															X1,S7.X1	1	0.131406
				L3,L3.L2	1	0.137363															R1.b	1	0.131406
				F14	1	0.137363															H1,H1.F4	1	0.131406
				F20	1	0.137363															L3.s	1	0.131406
				F11	1	0.137363															S3,S3.X1	1	0.131406
				S2,E7.E3.S2.2	1	0.137363															D22	1	0.131406
				E16	1	0.137363															F4,H1.F4	1	0.131406
																					F22,E10.F22	1	0.131406
																					F28	1	0.131406
																					L2,L2.S8	1	0.131406
																					X17.o	1	0.131406
																					S7,S7.X1	1	0.131406
																					L14	1	0.131406
																					E24	1	0.131406
																					X15	1	0.131406
																					L2,L2.S4	1	0.131406
																					D9	1	0.131406
																					D5.o	1	0.131406
																					X10	1	0.131406
																					E13.w	1	0.131406
																					X12	1	0.131406
																					S8,L2.S8	1	0.131406
																					E13.ah	1	0.131406
																					E10,E10.F22	1	0.131406
																					L4.s,L4.s.M14	1	0.131406
																					D10.o	1	0.131406
																					X3.o	1	0.131406
																					E26	1	0.131406
																					E10	1	0.131406
																					E13.3	1	0.131406
[truncated: 65 more columns]

## Sheet: citences by ref number
PMID	8939603_abs		%	8939603_cit		%	8939603_0		%	8939603_1		%	8939603_2		%	8939603_3		%	8939603_more		%		11346650_abs		%	11346650_cit		%	11346650_0		%	11346650_1		%	11346650_2		%	11346650_3		%	11346650_more		%		11125146_abs		%	11125146_cit
Number of annotations	192			728			45			79			142			145			303				141			761			98			43			46			112			462				91			144
year	1996																						2001																						2000
sentence number analysed	17			51/175																			11			45/45																			8			10/291
## PER CATEGORY ##
E (entities)		68	35.4167		265	36.4011		18	40		33	41.7722		48	33.8028		52	35.8621		108	35.6436			18	12.766		193	25.3614		22	22.449		3	6.97674		10	21.7391		31	27.6786		127	27.4892			21	23.0769		43
F (function)		37	19.2708		149	20.467		9	20		13	16.4557		33	23.2394		27	18.6207		64	21.1221			49	34.7518		196	25.7556		26	26.5306		11	25.5814		15	32.6087		41	36.6071		103	22.2944			35	38.4615		39
D (dependancy)		29	15.1042		86	11.8132		6	13.3333		12	15.1899		21	14.7887		18	12.4138		28	9.24092			20	14.1844		110	14.4547		14	14.2857		6	13.9535		7	15.2174		11	9.82143		72	15.5844			14	15.3846		15
X (characteristic)		7	3.64583		21	2.88462		1	2.22222		1	1.26582		2	1.40845		6	4.13793		10	3.30033			7	4.96454		47	6.17608		2	2.04082		7	16.2791		3	6.52174		3	2.67857		32	6.92641			7	7.69231		2
L (location)		13	6.77083		55	7.55495		1	2.22222		5	6.32911		13	9.15493		13	8.96552		21	6.93069			28	19.8582		117	15.3745		23	23.4694		5	11.6279		7	15.2174		21	18.75		61	13.2035			5	5.49451		20
S (species)		16	8.33333		51	7.00549		1	2.22222		2	2.53165		8	5.6338		7	4.82759		33	10.8911			4	2.83688		26	3.41656		1	1.02041			0		1	2.17391		1	0.892857		23	4.97835			4	4.3956		11
T (time)		7	3.64583		20	2.74725		1	2.22222		3	3.79747		2	1.40845		4	2.75862		10	3.30033			4	2.83688		12	1.57687		1	1.02041			0			0		4	3.57143		7	1.51515			1	1.0989		8
M (exp methods)		6	3.125		60	8.24176		6	13.3333		9	11.3924		10	7.04225		12	8.27586		23	7.59076			1	0.70922		39	5.12484		6	6.12245		5	11.6279		2	4.34783			0		26	5.62771			1	1.0989		5
H (chemicals)		8	4.16667		21	2.88462		2	4.44444		1	1.26582		5	3.52113		6	4.13793		6	1.9802			10	7.0922		18	2.36531		3	3.06122		6	13.9535			0			0		9	1.94805			3	3.2967
R (disorders)			0			0			0			0			0			0			0				0		3	0.394218			0			0		1	2.17391			0		2	0.4329				0
## SPECIAL CASES ##
IDs with subtypes		70	36.4583		254	34.8901		15	33.3334		33	41.7722		63	44.3662		46	31.7241		90	29.703			53	37.5887		262	34.4284		39	39.7959		6	13.9535		13	28.2609		50	44.6428		154	33.3334			20	21.978		42
IDs with opposite		2	1.04167		11	1.51099		1	2.22222			0		7	4.92958		2	1.37931		1	0.330033			1	0.70922		18	2.36531		2	2.04082		3	6.97674		3	6.52174		3	2.67857		7	1.51515			1	1.0989		1
Complex IDs		49	25.5208		138	18.956		5	11.1111		15	18.9873		31	21.831		32	22.069		51	16.8317			10	7.0922		76	9.98686		14	14.2857		2	4.65116			0		11	9.82143		49	10.6061			6	6.59341		27
## DETAILED ##
	E1	17	8.85417	E1	64	8.79121	E13	3	6.66667	E1	10	12.6582	E1	12	8.4507	E1	12	8.27586	E1	27	8.91089		F17	8	5.67376	E1.6	40	5.25624	L1.c	6	6.12245	F2	3	6.97674	E1.6	5	10.8696	L3	8	7.14286	E1.6	28	6.06061		E6	7	7.69231	E6	13
	E3	14	7.29167	E3	43	5.90659	E7.E3.S1.1	3	6.66667	D8	5	6.32911	E3	9	6.33803	E3	8	5.51724	E3	24	7.92079		F18.g1	7	4.96454	L3	24	3.15375	F6	5	5.10204	D1	3	6.97674	F18.g1	3	6.52174	F18.s	6	5.35714	M1	14	3.0303		F1.b	6	6.59341	T1	5
	E2	9	4.6875	F6.b	32	4.3956	F12	3	6.66667	F6.b	3	3.79747	E2	8	5.6338	F6.b	7	4.82759	F6.b	13	4.29043		D4	6	4.25532	F6	23	3.02234	E6.a,E6.a.E2.2	3	3.06122	L4.n	2	4.65116	L6	3	6.52174	E1.6	5	4.46429	E6.a,E6.a.E2.2	14	3.0303		E3	6	6.59341	D2	5
	F12	9	4.6875	E2	27	3.70879	E3.S1.2	3	6.66667	T1	3	3.79747	F6.b	7	4.92958	E2	5	3.44828	E4.6	12	3.9604		F18	6	4.25532	F12	22	2.89093	D2	3	3.06122	M1	2	4.65116	F12	3	6.52174	F12	5	4.46429	F6	11	2.38095		F5	6	6.59341	E1	5
	F6.b	8	4.16667	D8	20	2.74725	M1	2	4.44444	E2	3	3.79747	F1,H2.F1	5	3.52113	E13	4	2.75862	S3	11	3.63036		D2	5	3.5461	F18.s	20	2.62812	D1	3	3.06122	H4	2	4.65116	D2	2	4.34783	E6.a,E6.a.E2.2	4	3.57143	F18.s	11	2.38095		D2	5	5.49451	F5.s	4
	D9	8	4.16667	M1	19	2.60989	E3.S1.1	2	4.44444	M1	3	3.79747	F7.c	5	3.52113	M1	4	2.75862	E8	8	2.64026		F18.s	5	3.5461	M1	19	2.49671	F9.L3.F12	3	3.06122	F18	2	4.65116	F24	2	4.34783	L1.n	4	3.57143	D2	11	2.38095		E1	5	5.49451	F3	4
	F1,H2.F1	7	3.64583	E4.6	18	2.47253	M15	2	4.44444	M11,M11.F6.b	2	2.53165	H2,H2.F1	5	3.52113	E4.6	4	2.75862	E2	8	2.64026		L4.n	4	2.83688	E6.a,E6.a.E2.2	19	2.49671	L3	3	3.06122	D7.o	1	2.32558	F6	2	4.34783	F18.g1	4	3.57143	F12	11	2.38095		F2	4	4.3956	F2	4
	H2,H2.F1	7	3.64583	F12	15	2.06044	F5	2	4.44444	E7.E3.S1.2	2	2.53165	E3.S1	4	2.8169	D9	4	2.75862	F1	8	2.64026		L1.c	4	2.83688	D2	19	2.49671	F12	3	3.06122	H5	1	2.32558	L3	2	4.34783	E6.a	4	3.57143	L3	10	2.1645		F5.g2	4	4.3956	F5	4
	T3	5	2.60417	T1	13	1.78571	E2	2	4.44444	F6.b,M11.F6.b	2	2.53165	M1	4	2.8169	D1	4	2.75862	S1	7	2.31023		E1.6.S1	4	2.83688	D1	16	2.1025	L11	2	2.04082	X8	1	2.32558	F4	1	2.17391	F18.g2	4	3.57143	X3	9	1.94805		S6	4	4.3956	E7	3
	D15	5	2.60417	F1	13	1.78571	D17	2	4.44444	E10	2	2.53165	D8	4	2.8169	D8	3	2.06897	D8	7	2.31023		L2	4	2.83688	L6	12	1.57687	L1.n	2	2.04082	E9	1	2.32558	D3	1	2.17391	F6	4	3.57143	D1	9	1.94805		F2,H1.F2	3	3.2967	E2	3
	E3,E3.S1	5	2.60417	E8	12	1.64835	F13	1	2.22222	F6.a	2	2.53165	D12.o	4	2.8169	S1	2	1.37931	D11	7	2.31023		L6	4	2.83688	E2	11	1.44547	E2.2,E6.a.E2.2	2	2.04082	X15	1	2.32558	X6	1	2.17391	D7.o	3	2.67857	E9	8	1.7316		L4	3	3.2967	M1	3
	F1	5	2.60417	S3	11	1.51099	D15	1	2.22222	D2.a	2	2.53165	S1,L8.L7.S1	3	2.11268	E8	2	1.37931	F12	7	2.31023		T1	3	2.12766	X3	10	1.31406	E1.6	2	2.04082	F7	1	2.32558	D7.o	1	2.17391	E8.E17	3	2.67857	E5	8	1.7316		H1,H1.F2	3	3.2967	E3	3
	D8	4	2.08333	F6.a	11	1.51099	M17	1	2.22222	E3.S1.2	2	2.53165	L7,L8.L7.S1	3	2.11268	E18	2	1.37931	T1	6	1.9802		X5	3	2.12766	E9	10	1.31406	D15	2	2.04082	H3	1	2.32558	D6	1	2.17391	F17	3	2.67857	E2.2,E6.a.E2.2	7	1.51515		F5.s	2	2.1978	L6	3
	E3.2.S1	4	2.08333	F1,H2.F1	11	1.51099	E1	1	2.22222	E15	1	1.26582	F1	3	2.11268	T1	2	1.37931	M1	6	1.9802		E1.6	3	2.12766	E2.2,E6.a.E2.2	9	1.18265	E1.6.S1	2	2.04082	X5	1	2.32558	R1.b	1	2.17391	L1.c	2	1.78571	F1	7	1.51515		F7	2	2.1978	L5.45	2
	E10	4	2.08333	H2,H2.F1	11	1.51099	D16	1	2.22222	E13,E13.F1	1	1.26582	E12	3	2.11268	L2	2	1.37931	F6.a	6	1.9802		E6	3	2.12766	F1	9	1.18265	M1	2	2.04082	F6,L4.s.F6	1	2.32558	M4	1	2.17391	T1	2	1.78571	E2	6	1.2987		F9	2	2.1978	F15	2
	M10	3	1.5625	S1	10	1.37363	S1,L1.S1	1	2.22222	E13	1	1.26582	D13.o	3	2.11268	F2	2	1.37931	E10	6	1.9802		L4.s	3	2.12766	L1.c	8	1.05125	D8	2	2.04082	M12	1	2.32558	M1	1	2.17391	E2	2	1.78571	F4	6	1.2987		D6	2	2.1978	L3,L3.S2.L2	2
	S1,E3.S1	3	1.5625	E10	10	1.37363	F7.a	1	2.22222	M10	1	1.26582	M10.M8	3	2.11268	M4,F1M4	2	1.37931	S4	5	1.65017		F2	3	2.12766	D15	8	1.05125	L6	2	2.04082	H2	1	2.32558	E9	1	2.17391	F1	2	1.78571	S2	6	1.2987		X4	2	2.1978	L5.49	2
	L2	3	1.5625	D1	9	1.23626	D8	1	2.22222	E3.S1	1	1.26582	L8,L8.L7.S1	3	2.11268	S4	2	1.37931	F19	5	1.65017		D1	3	2.12766	L1.n	8	1.05125	D19	2	2.04082	D5.o	1	2.32558	S5	1	2.17391	E20	2	1.78571	F3	5	1.08225		X6	1	1.0989	S2,L3.S2.L2	2
	S1,L8.L7.S1	2	1.04167	E13	9	1.23626	E14,E14.H2	1	2.22222	F15	1	1.26582	F6.a	3	2.11268	E3.S4.2	2	1.37931	L9	4	1.32013		F6	3	2.12766	F4	8	1.05125	E13.g5	2	2.04082	X10	1	2.32558	F21	1	2.17391	T2	2	1.78571	F23	5	1.08225		E13	1	1.0989	T3	2
	E1,E1.E9	2	1.04167	F2	9	1.23626	F24	1	2.22222	E3.S1.1	1	1.26582	S1	2	1.40845	F1,H2.F1	2	1.37931	F2	4	1.32013		F9.L3.F12	3	2.12766	E5	8	1.05125	M11	2	2.04082	E2	1	2.32558	E11	1	2.17391	D2	2	1.78571	D4	5	1.08225		X8	1	1.0989	L2,L3.S2.L2	2
	S3,E3.S3	2	1.04167	D9	9	1.23626	H3	1	2.22222	E7,E7.E3.S2.2	1	1.26582	E8	2	1.40845	F7.c	2	1.37931	M3	4	1.32013		F11	3	2.12766	F7	7	0.919842	F18.s	2	2.04082	L4.s,L4.s.F6	1	2.32558	E7	1	2.17391	L6	2	1.78571	D15	5	1.08225		E8	1	1.0989	F5,F5.S3	2
	D6	2	1.04167	F7.c	8	1.0989	E3	1	2.22222	E7	1	1.26582	D13	2	1.40845	E5,E5.E10	2	1.37931	L6	4	1.32013		D17	3	2.12766	D7.o	7	0.919842	E16	2	2.04082	D2	1	2.32558	L12	1	2.17391	F11	2	1.78571	X2	5	1.08225		F21	1	1.0989	D8	2
	S3,E3.1.S3	2	1.04167	D11	7	0.961538	L1,L1.S1	1	2.22222	M14.M8	1	1.26582	T1	2	1.40845	H2,H2.F1	2	1.37931	L6,F1.L6	4	1.32013		S1	2	1.41844	S5	7	0.919842	X6	1	1.02041	F5.a	1	2.32558	F5.c	1	2.17391	S1	1	0.892857	S5	5	1.08225		T1	1	1.0989	F1.b	2
	F17	2	1.04167	S4	7	0.961538	M14.M8	1	2.22222	D9	1	1.26582	F7.b	2	1.40845	M16	2	1.37931	F13	4	1.32013		L1.n	2	1.41844	F18.g1	7	0.919842	D7.o	1	1.02041	E1.6.S1	1	2.32558	X4	1	2.17391	L4.n	1	0.892857	L4.d	5	1.08225		X5	1	1.0989	D5	2
	D10	2	1.04167	E3.S1	6	0.824176	E10	1	2.22222	M12	1	1.26582	L2	2	1.40845	F12	2	1.37931	M4	4	1.32013		E9	2	1.41844	F11	7	0.919842	H5	1	1.02041	X16	1	2.32558	E1.25	1	2.17391	E8	1	0.892857	L5	5	1.08225		D9	1	1.0989	L7,S4.L7	2
	E3.1,E3.1.S3	2	1.04167	F13	6	0.824176	T3	1	2.22222	E6	1	1.26582	F2	2	1.40845	X4.o,H2.X4.o	1	0.689655	X6	3	0.990099		F7	2	1.41844	T1	6	0.788436	M14,L4.s.M14	1	1.02041	X14	1	2.32558	F6.o	1	2.17391	E2.2,E6.a.E2.2	1	0.892857	T1	4	0.865801		F5.g1	1	1.0989	F7	2
	X10	2	1.04167	E4.S1.6	6	0.824176	H2,E14.H2	1	2.22222	X10	1	1.26582	E4.6,E4.S1.6	2	1.40845	F16	1	0.689655	D6	3	0.990099		F1	2	1.41844	F3	6	0.788436	F15	1	1.02041	L6	1	2.32558	D7	1	2.17391	F7	1	0.892857	E3	4	0.865801		F10	1	1.0989	S4,S4.L7	2
	L7,L8.L7.S1	2	1.04167	E3.S1.2	6	0.824176	E13,E13.E10	1	2.22222	L9	1	1.26582	D1	2	1.40845	L3,L3.L2	1	0.689655	F1,F1.L6	3	0.990099		S2	2	1.41844	F17	6	0.788436	L14	1	1.02041	X6.o	1	2.32558	D18.o	1	2.17391	D18	1	0.892857	L6	4	0.865801		X3	1	1.0989	F4	2
	E1,E1.S1	2	1.04167	F17	5	0.686813	X10.o	1	2.22222	F1	1	1.26582	F12	2	1.40845	L11	1	0.689655	D9	3	0.990099		H2.45	2	1.41844	E6.a	6	0.788436	E17	1	1.02041	F6	1	2.32558	E2	1	2.17391	E18	1	0.892857	D7	4	0.865801		F3	1	1.0989	E12	2
	L8	2	1.04167	F19	5	0.686813	D10	1	2.22222	L5	1	1.26582	F17	2	1.40845	F3,H2.F3	1	0.689655	F1,H2.F1	3	0.990099		E26	2	1.41844	F18.g2	6	0.788436	F7	1	1.02041	F11	1	2.32558	L4.m	1	2.17391	F6,L4.s.F6	1	0.892857	F7	4	0.865801		D3	1	1.0989	F13	2
	E3.1.S1	2	1.04167	L9	5	0.686813	F1	1	2.22222	E3.2	1	1.26582	L3,L3.L2	1	0.704225	M10	1	0.689655	E4.S1.6	3	0.990099		L3	2	1.41844	F23	6	0.788436	E11	1	1.02041	F17	1	2.32558	X9	1	2.17391	E6	1	0.892857	F13	4	0.865801		M4	1	1.0989	E1.h	2
	L8,L8.L7.S1	2	1.04167	S1,L8.L7.S1	4	0.549451				E3.2,E7.E3.S2.2	1	1.26582	M10	1	0.704225	L1	1	0.689655	E8,E8.S1	3	0.990099		E1.6.d4.S1	2	1.41844	D4	6	0.788436	H3	1	1.02041	L3	1	2.32558	F18.s	1	2.17391	F5.c	1	0.892857	D20	4	0.865801		E14	1	1.0989	E1,E1.S1	2
	D2.a	2	1.04167	L2	4	0.549451				D15	1	1.26582	X8	1	0.704225	D13	1	0.689655	H2,H2.F1	3	0.990099		X6	1	0.70922	X2	6	0.788436	D21	1	1.02041	M2	1	2.32558				F9	1	0.892857	L4.s	4	0.865801		F1.a	1	1.0989	D4	2
		1	0.520833	F24	4	0.549451				E4.S1.6	1	1.26582	L10,L2.L10	1	0.704225	T4	1	0.689655	T4	2	0.660066		D7.o	1	0.70922	F2	6	0.788436	F6,L4.s.F6	1	1.02041	H6	1	2.32558				X3	1	0.892857	D8	4	0.865801		X7	1	1.0989		1
	S1	1	0.520833	M3	4	0.549451				M13.M8	1	1.26582	E3.S1.5	1	0.704225	F1,F1M4	1	0.689655	S5,S5.X2	2	0.660066		X18	1	0.70922	D8	6	0.788436	H2	1	1.02041	M9	1	2.32558				L4.s,L4.s.F6	1	0.892857	E1.6w	4	0.865801		D11	1	1.0989	S1	1
	X6	1	0.520833	L6	4	0.549451				L8	1	1.26582	S1,E4.S1.6	1	0.704225	M8	1	0.689655	E3,E3.S1	2	0.660066		H2.54	1	0.70922	L5	6	0.788436	E6	1	1.02041							F4	1	0.892857	D16	4	0.865801		D1	1	1.0989	F16	1
	E13	1	0.520833	L6,F1.L6	4	0.549451				F2	1	1.26582	S1,E3.S1.E9.2	1	0.704225	E9	1	0.689655	F24	2	0.660066		H11	1	0.70922	S2	6	0.788436	T3	1	1.02041							D15	1	0.892857	F18	4	0.865801		L7	1	1.0989	E8	1
	E3.S1	1	0.520833	M10.M8	4	0.549451				E4.6	1	1.26582	D9	1	0.704225	F21	1	0.689655	S1,L8.S1	2	0.660066		E11	1	0.70922	F18	6	0.788436	F9	1	1.02041							L3,F9.L3.F12	1	0.892857	F11	4	0.865801		D7	1	1.0989	E9,E9.L7	1
	D13	1	0.520833	L8,L8.L7.S1	4	0.549451				E3	1	1.26582	E3.2,E3.S1.E9.2	1	0.704225	D18	1	0.689655	L12	2	0.660066		H3	1	0.70922	X6	5	0.65703	E13.ah	1	1.02041							F9,F9.L3.F12	1	0.892857	E15	3	0.649351		F20	1	1.0989	E9	1
	M19	1	0.520833	D12.o	4	0.549451				F24	1	1.26582	S5,S5.X2	1	0.704225	S1,L8.L7.S1	1	0.689655	F17	2	0.660066		F6,L4.s.F6	1	0.70922	F6,L4.s.F6	5	0.65703	E2	1	1.02041							D20	1	0.892857	X6	3	0.649351		L3	1	1.0989	F8	1
	F26	1	0.520833	D6	4	0.549451				S1,L8.S1	1	1.26582	L2,L2.L10	1	0.704225	E7	1	0.689655	E3,E3.E9.S3	2	0.660066		H2	1	0.70922	L4.s,L4.s.F6	5	0.65703	L4.s,L4.s.F6	1	1.02041							F18.m	1	0.892857	E22	3	0.649351		D10	1	1.0989	L7,E9.L7	1
	D18	1	0.520833	D16	4	0.549451				D2.b,H1.D2.b	1	1.26582	F13	1	0.704225	L4.D2.a	1	0.689655	M3,M5.M3	2	0.660066		H2.74	1	0.70922	T2	5	0.65703	F3	1	1.02041							E1.6.S1	1	0.892857	T2	3	0.649351		D6.o	1	1.0989	T2	1
	T1	1	0.520833	L7,L8.L7.S1	4	0.549451				H1,H1.D2.b	1	1.26582	D6	1	0.704225	T3	1	0.689655	X2,S5.X2	2	0.660066		T3	1	0.70922	D7	5	0.65703	M13	1	1.02041							L2	1	0.892857	L6.s	3	0.649351					S3,F5.S3	1
	E9,E9.S1	1	0.520833	M4	4	0.549451				F1,E13.F1	1	1.26582	E4.S1.6	1	0.704225	E3,E3.E9	1	0.689655	D1	2	0.660066		X12	1	0.70922	L4.n	5	0.65703	F4.T3	1	1.02041							X2	1	0.892857	L2	3	0.649351					E3.2	1
	E3,E3.E9	1	0.520833	D12	4	0.549451				D1	1	1.26582	E9,E3.S1.E9.2	1	0.704225	X3	1	0.689655	M4,F1.M4	2	0.660066		E28	1	0.70922	D20	5	0.65703	L5	1	1.02041							F12,F9.L3.F12	1	0.892857	E1.6p	3	0.649351					D6	1
	F27	1	0.520833	X6	3	0.412088				F12	1	1.26582	L2,L3.L2	1	0.704225	E1.S1.3	1	0.689655	D12	2	0.660066		X3	1	0.70922	L4.d	5	0.65703	L3,F9.L3.F12	1	1.02041							E2.2,E6.E2.2	1	0.892857	S6	3	0.649351					S3,S3.L7	1
	F25	1	0.520833	M10	3	0.412088				L4,L4.D2.a	1	1.26582	X2,S5.X2	1	0.704225	M17	1	0.689655	E5	2	0.660066		F3	1	0.70922	L2	4	0.525624	F9,F9.L3.F12	1	1.02041							X7	1	0.892857	D5	3	0.649351					X1	1
	S5,S5.X2	1	0.520833	D13	3	0.412088				S2,E7.E3.S2.2	1	1.26582	D2.c	1	0.704225	L2,L3.L2	1	0.689655	S3,E3.E9.S3	1	0.330033		L4.s,L4.s.F6	1	0.70922	E3	4	0.525624	E14	1	1.02041							D11	1	0.892857	E1.6t	3	0.649351					E8,F3.E8	1
	S1,L2.L12.S1	1	0.520833	E7	3	0.412088				E16	1	1.26582	F7.a	1	0.704225	F7.a	1	0.689655	F3,H2.F3	1	0.330033		D3	1	0.70922	F9.L3.F12	4	0.525624	L4.s,L4.s.M14	1	1.02041							E3.7	1	0.892857	D3	3	0.649351					X2	1
	T2	1	0.520833	T3	3	0.412088				D2.a,L4.D2.a	1	1.26582	E4.6	1	0.704225	S1,E1.S1.E9	1	0.689655	L2,L2.S1.L10	1	0.330033		F9,F9.L3.F12	1	0.70922	F13	4	0.525624	F12,F9.L3.F12	1	1.02041							F23	1	0.892857	F18.m	3	0.649351					S5	1
	S3	1	0.520833	L2,L3.L2	3	0.412088				L8,L8.S1	1	1.26582	M6	1	0.704225	E1,E1.S1.E9	1	0.689655	E13	1	0.330033		L3,F9.L3.F12	1	0.70922	F5.c	4	0.525624	E1.64	1	1.02041							E26	1	0.892857	X17	3	0.649351					F1.c	1
	E3.2	1	0.520833	D13.o	3	0.412088							E4.18	1	0.704225	E17,E17.X4	1	0.689655	F2,F1.F2	1	0.330033		H1,H1.F4	1	0.70922	L4.s	4	0.525624	S5	1	1.02041							F19	1	0.892857	D12	3	0.649351					M3	1
	D13.o	1	0.520833	F7.a	3	0.412088							E10	1	0.704225	D2.b,H1.D2.b	1	0.689655	L1	1	0.330033		M1	1	0.70922	E1.6.S1	4	0.525624	F2	1	1.02041							D4	1	0.892857	F5.b	3	0.649351					D7	1
	L12,L2.L12.S1	1	0.520833	X8	3	0.412088							D12	1	0.704225	D19	1	0.689655	E3.5	1	0.330033		F12,F9.L3.F12	1	0.70922	E1.6w	4	0.525624	L3,F12.L3	1	1.02041							D1	1	0.892857	E13.5	2	0.4329					M2	1
	F2	1	0.520833	E3.S1.1	3	0.412088							L3	1	0.704225	H1,H1.D2.b	1	0.689655	E7	1	0.330033		D8	1	0.70922	D16	4	0.525624	E2.2	1	1.02041							L12	1	0.892857	R1	2	0.4329					S1,E1.S1	1
	F7.a	1	0.520833	E12	3	0.412088							D10	1	0.704225	L7,L7.L8	1	0.689655	S1,E3.S1	1	0.330033		F17	1	0.70922	E11	4	0.525624	F12,F12.L3	1	1.02041							F9.L3.F12	1	0.892857	F21	2	0.4329					E2,E2.S2.L1	1
	S6	1	0.520833	E7.E3.S1.1	3	0.412088							M2	1	0.704225	L4,L4.D2.a	1	0.689655	L10,L2.S1.L10	1	0.330033		L11,L4.n	1	0.70922	D3	4	0.525624	E1.6c	1	1.02041							E1.45	1	0.892857	D21	2	0.4329					F3,F3.E8	1
	D11	1	0.520833	E8,E8S1	3	0.412088							D2.a	1	0.704225	F17	1	0.689655	T3	1	0.330033		F4,H1.F4	1	0.70922	F18.m	4	0.525624	F20	1	1.02041							E19	1	0.892857	F6,L4.s.F6	2	0.4329					E4	1
	L13	1	0.520833	T4	3	0.412088							E3.S1.2	1	0.704225	X9	1	0.689655	T2	1	0.330033		F17,L4.n	1	0.70922	L4.m	4	0.525624	F6.o	1	1.02041							E16	1	0.892857	L4.s,L4.s.F6	2	0.4329					E11	1
	X10.o	1	0.520833	S5,S5.X2	3	0.412088										X8	1	0.689655	E3.2	1	0.330033		H2.106	1	0.70922	E15	3	0.394218	L13	1	1.02041										E13.k1	2	0.4329					L3,L3.L7	1
	F6.a	1	0.520833	D15	3	0.412088										D16	1	0.689655	D15	1	0.330033		L4.m	1	0.70922	L11	3	0.394218	F17	1	1.02041										X11	2	0.4329					F9	1
	S1,E1.S1	1	0.520833	S1,L8.S1	3	0.412088										H2,H2.F3	1	0.689655	X1	1	0.330033		L3,L4.n	1	0.70922	E22	3	0.394218	X9	1	1.02041										D14	2	0.4329					F10	1
	E3,E3.S3	1	0.520833	F1,F1.L6	3	0.412088										E17	1	0.689655	L2	1	0.330033		H6	1	0.70922	F21	3	0.394218	L4.m	1	1.02041										M3	2	0.4329					L1,E2.S2.L1	1
	X13	1	0.520833	X2,S5.X2	3	0.412088										E10,E5.E10	1	0.689655	D2.c	1	0.330033					D21	3	0.394218													L4.n	2	0.4329					D3	1
	L2,L2.L12.S1	1	0.520833	D2.a	3	0.412088										E9,E1.S1.E9	1	0.689655	H2,E10.E13.H2	1	0.330033					H2	3	0.394218													E6.a	2	0.4329					S2,E2.S2.L1	1
	M18	1	0.520833	F3,H2.F3	2	0.274725										H2	1	0.689655	S1,E8.S1	1	0.330033					F19	3	0.394218													E4	2	0.4329					L4	1
	H2	1	0.520833	L1	2	0.274725										L7,L8.L7.S1	1	0.689655	L8,S1.L8	1	0.330033					X6.o	3	0.394218													F18.g2	2	0.4329					F1.a	1
	E9,E3.E9	1	0.520833	E3.2	2	0.274725										F1	1	0.689655	D7	1	0.330033					E1.6p	3	0.394218													E12	2	0.4329					S2	1
	L5	1	0.520833	M17	2	0.274725										E9,E3.E9	1	0.689655	S1,S1.L8	1	0.330033					E8.E17	3	0.394218													L4.dwb	2	0.4329					F18.o	1
	X2,S5.X2	1	0.520833	E3,E3.S1	2	0.274725										H2,H2.X4.o	1	0.689655	M5,M5.M3	1	0.330033					E6	3	0.394218													F19	2	0.4329					L7,S3.L7	1
	X14	1	0.520833	E4.6,E4.S1.6	2	0.274725										E4.S1.6	1	0.689655	E13,E10.E13.H2	1	0.330033					E14	3	0.394218													H10	2	0.4329					D1	1
	M10.M8	1	0.520833	L4,L4.D2.a	2	0.274725										S2	1	0.689655	D16	1	0.330033					S6	3	0.394218													X6.o	2	0.4329					E10	1
	D1	1	0.520833	E17	2	0.274725										X4,E17.X4	1	0.689655	H2,H2.F3	1	0.330033					L12	3	0.394218													D17	2	0.4329					L7,L3.L7	1
	S1,E9.S1	1	0.520833	E3,E3.E9.S3	2	0.274725										F22	1	0.689655	E17	1	0.330033					D5	3	0.394218													S5,L2.S5	2	0.4329					F19	1
	D12	1	0.520833	H2	2	0.274725										L8,L7.L8	1	0.689655	S1,L2.S1.L10	1	0.330033					E1.6t	3	0.394218													E21	2	0.4329					F11	1
				M15	2	0.274725										F23	1	0.689655	E11	1	0.330033					X17	3	0.394218													E13.k2	2	0.4329					L3	1
				F7.b	2	0.274725										X4	1	0.689655	H2	1	0.330033					D12	3	0.394218													F5.c	2	0.4329					F12	1
				E1.S1	2	0.274725										L8,L8.L7.S1	1	0.689655	X10	1	0.330033					F5.b	3	0.394218													L2,L2.S5	2	0.4329					E5	1
				E5,E5.E10	2	0.274725										F18	1	0.689655	X12	1	0.330033					E16	3	0.394218													E14	2	0.4329
				F5	2	0.274725										F20	1	0.689655	F1,F1.M4	1	0.330033					E13.5	2	0.262812													F2	2	0.4329
				D17	2	0.274725										F11	1	0.689655	F4	1	0.330033					R1	2	0.262812													L1.n	2	0.4329
				L8,L8.S1	2	0.274725										D12	1	0.689655	E10,E10.E13.H2	1	0.330033					H3	2	0.262812													L4.dwa	2	0.4329
				D2.a,L4.D2.a	2	0.274725										L3	1	0.689655	E2,E2.X4	1	0.330033					D18	2	0.262812													E11	2	0.4329
				M9	2	0.274725										D2.a,L4.D2.a	1	0.689655	S2	1	0.330033					E7	2	0.262812													L8	2	0.4329
				L3,L3.L2	2	0.274725										M9	1	0.689655	L8	1	0.330033					E13.k1	2	0.262812													M6	2	0.4329
				E18	2	0.274725													M6	1	0.330033					L6.s	2	0.262812													L4.m	2	0.4329
				M14.M8	2	0.274725													X4,E2.X4	1	0.330033					X11	2	0.262812													F16	1	0.21645
				D2.c	2	0.274725													M10.M8	1	0.330033					D14	2	0.262812													L4.g	1	0.21645
				F6.b,M11.F6.b	2	0.274725													F1,F1.F2	1	0.330033					F12,F9.L3.F12	2	0.262812													L11	1	0.21645
				D2.b,H1.D2.b	2	0.274725													F14	1	0.330033					F24	2	0.262812													M10	1	0.21645
				M4,F1M4	2	0.274725													E3.1	1	0.330033					E2.2	2	0.262812													D13	1	0.21645
				H1,H1.D2.b	2	0.274725													E9,E3.E9.S3	1	0.330033					M3	2	0.262812													M8	1	0.21645
				L12	2	0.274725													X6.o	1	0.330033					D11	2	0.262812													E13.7	1	0.21645
				D10	2	0.274725													F18	1	0.330033					E6.a,,E6.a.E2.2	2	0.262812													D24	1	0.21645
				M11,M11.F6.b	2	0.274725													M7	1	0.330033					X9	2	0.262812													H9	1	0.21645
				H2,H2.F3	2	0.274725													M9	1	0.330033					E4	2	0.262812													D18	1	0.21645
				E3.S4.2	2	0.274725													L8,L8.S1	1	0.330033					F9	2	0.262812													E7	1	0.21645
				X10	2	0.274725																				E20	2	0.262812													E13.2t	1	0.21645
				M3,M5.M3	2	0.274725																				E12	2	0.262812													M5,L4.s.M5	1	0.21645
				E7.E3.S1.2	2	0.274725																				L3,F9.L3.F12	2	0.262812													F27	1	0.21645
				S2	2	0.274725																				X7	2	0.262812													E13.49	1	0.21645
				L8	2	0.274725																				L4.dwb	2	0.262812													E23.1	1	0.21645
				M6	2	0.274725																				F12,F12.L3	2	0.262812													E27	1	0.21645
				M16	2	0.274725																				H10	2	0.262812													L4.r	1	0.21645
				M4,F1.M4	2	0.274725																				E13.g5	2	0.262812													E2.2	1	0.21645
				F18	2	0.274725																				M11	2	0.262812													D11	1	0.21645
				L3	2	0.274725																				D17	2	0.262812													S4,L2.S4	1	0.21645
				E5	2	0.274725																				S1	2	0.262812													S4	1	0.21645
				F16	1	0.137363																				S5,L2.S5	2	0.262812													F17	1	0.21645
				E15	1	0.137363																				E21	2	0.262812													H1.c	1	0.21645
				S3,E3.E9.S3	1	0.137363																				E13.k2	2	0.262812													L4.rz	1	0.21645
				L11	1	0.137363																				E2.2,,E6.E2.2	2	0.262812													M5	1	0.21645
				F2,F1.F2	1	0.137363																				E18	2	0.262812													X13	1	0.21645
				E3.5	1	0.137363																				L2,L2.S5	2	0.262812													E13.E21	1	0.21645
				F15	1	0.137363																				D6	2	0.262812													E6,E6.E2.2	1	0.21645
				M8	1	0.137363																				F9,F9.L3.F12	2	0.262812													H2	1	0.21645
				E7,E7.E3.S2.2	1	0.137363																				L3,F12.L3	2	0.262812													L4.s,L4.s.M5	1	0.21645
				F21	1	0.137363																				D19	2	0.262812													S1,L2.S1	1	0.21645
				H3	1	0.137363																				H4	2	0.262812													D23	1	0.21645
				D18	1	0.137363																				M2	2	0.262812													F10	1	0.21645
				E3,E3.E9	1	0.137363																				H5	2	0.262812													H1.g	1	0.21645
				X3	1	0.137363																				L4.dwa	2	0.262812													D15.o	1	0.21645
				E13,E13.E10	1	0.137363																				X5	2	0.262812													H7	1	0.21645
				T2	1	0.137363																				M13	2	0.262812													X7	1	0.21645
				M13.M8	1	0.137363																				F4.T3	2	0.262812													E25	1	0.21645
				X1	1	0.137363																				F5.a	2	0.262812													F12,F12.L3	1	0.21645
				S1F1	1	0.137363																				M4	2	0.262812													M7	1	0.21645
				H2,E10.E13.H2	1	0.137363																				L8	2	0.262812													S1	1	0.21645
				S1,E1.S1.E9	1	0.137363																				M6	2	0.262812													D7.o	1	0.21645
				E17,E17.X4	1	0.137363																				F20	2	0.262812													X1,S3.X1	1	0.21645
				L7,L7.L8	1	0.137363																				F6.o	2	0.262812													F26	1	0.21645
				D7	1	0.137363																				F16	1	0.131406													E2.2,,E6.E2.2	1	0.21645
				X9	1	0.137363																				L4.g	1	0.131406													E18	1	0.21645
				E3.S1.5	1	0.137363																				M10	1	0.131406													L2,L2.S1	1	0.21645
				E9,E3.E9	1	0.137363																				M14,L4.s.M14	1	0.131406													E6	1	0.21645
				E3.2,E7.E3.S2.2	1	0.137363																				E8	1	0.131406													F25	1	0.21645
				E10,E10.E13.H2	1	0.137363																				F15	1	0.131406													H8	1	0.21645
				L2E4.S1.6	1	0.137363																				D13	1	0.131406													D6	1	0.21645
				E2,E2.X4	1	0.137363																				M8	1	0.131406													X1,S7.X1	1	0.21645
				S1,L1.S1	1	0.137363																				E13.7	1	0.131406													H1,H1.F4	1	0.21645
				X4,E2.X4	1	0.137363																				D24	1	0.131406													L3.s	1	0.21645
				F23	1	0.137363																				H9	1	0.131406													L3,F12.L3	1	0.21645
				F1,F1.F2	1	0.137363																				E13.2t	1	0.131406													S3,S3.X1	1	0.21645
				F1,E13.F1	1	0.137363																				M5,L4.s.M5	1	0.131406													D22	1	0.21645
				X4	1	0.137363																				T3	1	0.131406													L12	1	0.21645
				E3.1	1	0.137363																				D18.o	1	0.131406													F4,H1.F4	1	0.21645
				E9,E3.E9.S3	1	0.137363																				F27	1	0.131406													F22,E10.F22	1	0.21645
				X6.o	1	0.137363																				E13.49	1	0.131406													M2	1	0.21645
				M7	1	0.137363																				E23.1	1	0.131406													F28	1	0.21645
				X4.o,H2.X4.o	1	0.137363																				E27	1	0.131406													L2,L2.S8	1	0.21645
				L2,L2.S1.L10	1	0.137363																				E1.64	1	0.131406													X17.o	1	0.21645
				E13,E13.F1	1	0.137363																				L4.r	1	0.131406													S7,S7.X1	1	0.21645
				F1,F1M4	1	0.137363																				S4,L2.S4	1	0.131406													E24	1	0.21645
				E9	1	0.137363																				S4	1	0.131406													L2,L2.S4	1	0.21645
				L1,L1.S1	1	0.137363																				E1.25	1	0.131406													X5	1	0.21645
				S1,E3.S1	1	0.137363																				L13	1	0.131406													D9	1	0.21645
				L10,L2.S1.L10	1	0.137363																				E19	1	0.131406													E13.w	1	0.21645
				L4.D2.a	1	0.137363																				H1.c	1	0.131406													X12	1	0.21645
				E6	1	0.137363																				L4.rz	1	0.131406													S8,L2.S8	1	0.21645
				M12	1	0.137363																				H6	1	0.131406													M13	1	0.21645
				E3.2,E3.S1.E9.2	1	0.137363																				M5	1	0.131406													F4.T3	1	0.21645
				L2,L2.L10	1	0.137363																				X13	1	0.131406													F5.a	1	0.21645
				E1.S1.3	1	0.137363																				E13.E21	1	0.131406													E10,E10.F22	1	0.21645
				S1,E8S1	1	0.137363																				E6,E6.E2.2	1	0.131406													M4	1	0.21645
				E14,E14.H2	1	0.137363																				X8	1	0.131406													D10.o	1	0.21645
				E1,E1.S1.E9	1	0.137363																				E17	1	0.131406													X3.o	1	0.21645
				E4.18	1	0.137363																				L4.s,L4.s.M5	1	0.131406													E10	1	0.21645
				D19	1	0.137363																				S1,L2.S1	1	0.131406													F20	1	0.21645
				L8,S1.L8	1	0.137363																				D23	1	0.131406													E13.3	1	0.21645
				X10.o	1	0.137363																				F10	1	0.131406
				M2	1	0.137363																				H1.g	1	0.131406
				S1,S1.L8	1	0.137363																				D15.o	1	0.131406
				M5,M5.M3	1	0.137363																				E2.2,,E6.a.E2.2	1	0.131406
				E13,E10.E13.H2	1	0.137363																				X16	1	0.131406
				L10,L2.L10	1	0.137363																				H7	1	0.131406
				S1,E4.S1.6	1	0.137363																				X14	1	0.131406
				S1,L2.S1.L10	1	0.137363																				E25	1	0.131406
				E11	1	0.137363																				E3.7	1	0.131406
				S1,E3.S1.E9.2	1	0.137363																				X4	1	0.131406
				E10,E5.E10	1	0.137363																				L6.s	1	0.131406
				E9,E1.S1.E9	1	0.137363																				E1.6c	1	0.131406
				X12	1	0.137363																				E1.45	1	0.131406
				H2,E14.H2	1	0.137363																				M7	1	0.131406
				F1,F1.M4	1	0.137363																				M9	1	0.131406
				F4	1	0.137363																				X1,S3.X1	1	0.131406
				L5	1	0.137363																				F26	1	0.131406
				H2,H2.X4.o	1	0.137363																				L2,L2.S1	1	0.131406
				E9,E3.S1.E9.2	1	0.137363																				M12	1	0.131406
				X4,E17.X4	1	0.137363																				F25	1	0.131406
				F22	1	0.137363																				H8	1	0.131406
				L8,L7.L8	1	0.137363																				X1,S7.X1	1	0.131406
				L3,L3.L2	1	0.137363																				R1.b	1	0.131406
				F14	1	0.137363																				H1,H1.F4	1	0.131406
				F20	1	0.137363																				L3.s	1	0.131406
				F11	1	0.137363																				S3,S3.X1	1	0.131406
				S2,E7.E3.S2.2	1	0.137363																				D22	1	0.131406
				E16	1	0.137363																				F4,H1.F4	1	0.131406
																										F22,E10.F22	1	0.131406
																										F28	1	0.131406
																										L2,L2.S8	1	0.131406
																										X17.o	1	0.131406
																										S7,S7.X1	1	0.131406
																										L14	1	0.131406
																										E24	1	0.131406
																										X15	1	0.131406
																										L2,L2.S4	1	0.131406
																										D9	1	0.131406
																										D5.o	1	0.131406
																										X10	1	0.131406
																										E13.w	1	0.131406
																										X12	1	0.131406
																										S8,L2.S8	1	0.131406
																										E13.ah	1	0.131406
																										E10,E10.F22	1	0.131406
																										L4.s,L4.s.M14	1	0.131406
																										D10.o	1	0.131406
																										X3.o	1	0.131406
																										E26	1	0.131406
																										E10	1	0.131406
																										E13.3	1	0.131406
[truncated: 58 more columns]
